# Supplementary material for: Data on unsafe riding behaviors among 1960 shared bicycle riders in urban China
Source: Data Brief. 2019 Jul 27;25:104329. doi: 10.1016/j.dib.2019.104329 (PMC6700483; doi:10.1016/j.dib.2019.104329)
Supplement: Supplementary file 2 [file mmc2.xls]

## Sheet: Raw data of questionnaire
Index	Q1	Q2	Q3	Q4	Q5	Q6	Q7	Q8	Q9	Q10_1	Q10_2	Q10_3	Q10_4	Q10_5	Q10_6	Q10_7	Q10_8
1	天津-天津市-河北区	1	1	36	5	5	2	1	1	4	4	4	4	4	4	4	4
2	湖南-长沙市-岳麓区	2	1		4	4	2	1		4	4	4	4	3	4	4	4
3	上海-上海市-杨浦区	1	2		5	2	1	1	2	4	4	4	4	2	4	4	4
4		2	1		5	5	2	2		3	4	4	3	3	2	3	3
5	湖南-长沙市-岳麓区	2	2	21	4	1	1	1	3	4	4	4	4	3	4	4	4
6	湖南-长沙市-长沙县	2	2		5	4	2	2		4	3	3	3	2	4	4	4
7	湖南-长沙市-岳麓区	2	2	23	5	5	2	2	1	4	3	3	2	3	4	3	4
8	北京-北京市-海淀区	1	1		5	5	1	1	1	4	3	3	3	3	4	3	4
9	浙江-杭州市-西湖区	2	1	27	4	1	1	1	0.5	4	4	4	4	4	4	4	4
10	湖南-长沙市-岳麓区	2	1	30	5	5	1	3	1	4	4	4	2	2	4	1	2
11	山东-烟台市-海阳市	5	1	52	4	3	2	1	3	4	3	1	3	4	4	3	3
12	北京-北京市-海淀区	1	2	30	5	2	2	1		4	4	3	4	3	4	4	4
13	湖南-长沙市-岳麓区	2	2	28	4	5	1	2	2	4	3	3	3	3	3	4	4
14	湖南-长沙市-雨花区	2	1	29	4	5	2	2	2	4	4	3	3	2	4	3	4
15	陕西-西安市-碑林区	2	2	55	4	6	1	4	0.1	4	4	3	3	3	4	4	4
16		1	2	36	5	1	1	1		4	4	3	3	2	4	4	4
17	浙江-杭州市-西湖区	2	1	26	5	2	1	1	2	4	3	3	3	3	4	3	4
18	湖南-长沙市-岳麓区	2	1	23	4	5	2	3	1	4	4	3	4	3	4	4	4
19	湖北-武汉市-洪山区	2	2	25	5	2	2	2	0.1	4	4	4	3	3	4	4	4
20	湖北-武汉市-洪山区	2	1	20	4	6	2	1	1	4	4	3	4	3	4	3	4
21	福建-厦门市-集美区	3	1	24	4	6	1	2	0.1	4	4	4	3	3	4	4	4
22	广东-佛山市-顺德区	4	1	40	4	5	1	1	1	4	3	3	3	2	4	3	3
23	湖北-武汉市-洪山区	2	1	24	4	2	1	1	2	4	4	2	4	1	4	4	4
24	广东-深圳市-南山区	3	1	39	5	5	1	1		4	4	4	4	3	4	4	4
25	上海-上海市-嘉定区	1	1	40	5	2	1	1	1	4	4	3	4	3	4	4	4
26	湖南-长沙市-岳麓区	2	2	21	4	1	2	1	1	4	4	4	3	3	4	4	4
27	湖北-武汉市-硚口区	2	1		4	5	2	2		4	4	4	4	4	4	4	4
28	上海-上海市-嘉定区	1	2		3	3	1	2	0.5	4	4	4	4	4	4	3	4
29	湖南-长沙市-开福区	2	2	26	5	1	1	1	1	4	3	3	3	3	4	3	4
30	北京-北京市-海淀区	1	2	38	5	5	1	1		4	4	4	4	3	4	4	4
31	湖南-长沙市-岳麓区	2	1	21	4	5	3	2	1	4	4	3	3	3	4	4	4
32	广东-广州市-越秀区	2	1	58	4	1	1	1	0.2	4	2	2	2	2	4	4	4
33	广东-佛山市-禅城区	4	1	30	4	3	2	4	1	4	4	4	4	4	4	4	4
34	山东-日照市-东港区	4	2	21	4	3	1	1	0.5	4	4	4	1	4	4	4	4
35	广东-佛山市-顺德区	4	1	31	5	1	1	1	1	4	4	3	3	3	4	3	3
36	湖南-长沙市-岳麓区	2	2	23	5	5	2	2	5	4	4	3	3	2	4	4	4
37	湖北-武汉市-洪山区	2	1	19	3	4	1	1		4	4	4	4	3	4	4	4
38	上海-上海市-杨浦区	1	2	24	5	2	1	1	3	4	4	3	3	2	4	3	3
39	上海-上海市-徐汇区	1	2	55	5	2	2	4	0.2	4	4	4	4	3	4	4	4
40	湖南-长沙市-岳麓区	2	2	19	4	5	2	1	0.5	4	4	4	4	3	4	4	4
41	河南-许昌市-魏都区	4	2	21	4	6	2	2		4	4	3	4	2	4	4	4
42	湖南-长沙市-长沙县	5	1	40	2	3	2	2	0.8	4	4	4	3	3	3	3	3
43	四川-南充市-顺庆区	3	2	22	4	1	1	1	3	4	4	4	4	1	4	4	4
44	上海-上海市-徐汇区	1	1	25	5	1	2	2	0.5	4	4	4	4	3	4	3	4
45	湖南-长沙市-岳麓区	2	2	23	5	5	2	2	3	4	3	4	3	2	4	4	4
46	湖南-长沙市-岳麓区	2	2	20	4	1	1	1	2	4	4	4	3	4	4	4	4
47	广东-佛山市-南海区	4	1	42	4	1	1	3	2	4	4	4	4	2	4	3	4
48	湖南-长沙市-岳麓区	2	2		5	5	1	1	1	4	4	3	4	4	4	4	4
49	北京-北京市-朝阳区	1	1	52	5	5	2	2	2	4	4	3	4	3	4	4	4
50	湖南-长沙市-岳麓区	2	1	20	4	1	2	1	1	4	2	3	3	3	4	4	4
51	湖北-武汉市-硚口区	3	1	30	5	6	2	4	2	4	4	3	3	3	4	4	4
52	湖南-长沙市-岳麓区	2	2		4	5	2	2		4	4	4	4	4	4	4	4
53	湖南-株洲市-芦淞区	4	2		4	5	2	1	4	4	4	4	2	3	4	3	4
54	四川-南充市-顺庆区	4	2	22	4	5	2	4	1	4	3	4	3	3	4	4	4
55	江苏-南京市-江宁区	2	1		5	1	1	1	5	4	4	4	4	3	4	4	4
56	广东-佛山市-禅城区	3	2	23	3	5	2	2		4	4	4	4	3	4	4	4
57	湖南-长沙市-岳麓区	2	1	35	5	4	2	1	1	4	3	3	2	2	3	4	4
58	湖南-长沙市-岳麓区	2	1	23	5	1	1	1	2	4	4	4	4	1	4	4	4
59	浙江-温州市-瓯海区	4	2	42	5	1	1	1	2	4	3	4	4	1	4	3	3
60	广东-佛山市-禅城区	4	2	27	4	1	1	1	1	4	4	4	3	3	4	4	4
61	湖南-长沙市-岳麓区	2	1	19	4	1	1	1	5	4	4	3	3	3	4	3	4
62	北京-北京市-西城区	1	2	34	5	6	1	4		4	4	3	3	4	4	4	4
63	江苏-南京市-江宁区	3	1		4	5	1	1		4	4	4	4	2	4	3	3
64	湖北-武汉市-洪山区	2	1	24	5	5	2	1		4	4	4	4	4	4	4	4
65	广东-佛山市-禅城区	4	1	35	5	5	1	1	1	4	4	4	4	1	4	3	4
66	湖南-湘潭市-雨湖区	4	2	21	5	5	2	1	1	4	4	4	3	3	4	3	4
67	北京-北京市-西城区	1	2	33	1	6	1	1	3	4	3	3	3	3	4	4	4
68		2	1	26	4	5	1	2		4	4	4	3	2	4	4	4
69	湖南-长沙市-雨花区	2	2	22	4	1	1	1	2	4	4	3	2	2	4	4	4
70	云南-昆明市-五华区	2	1	28	5	5	2	3	1	4	4	4	4	4	4	4	4
71	广东-佛山市-顺德区	4	2	23	4	5	1	2	1	4	4	4	4	1	4	3	2
72	湖北-武汉市-洪山区	2	2	22	5	3	1	1	1	4	4	4	3	4	4	4	4
73	湖南-长沙市-开福区	2	2	25	4	5	1	3	1	4	3	3	3	3	4	3	4
74	北京-北京市-海淀区	1	2	29	5	4	1	1		4	4	3	4	4	4	4	4
75	湖南-衡阳市-衡山县	6	1		4	3	1	1		4	4	4	4	4	4	3	3
76	湖南-长沙市-岳麓区	2	2	20	4	2	2	1	0.5	4	4	4	3	3	4	4	4
77	安徽-合肥市-瑶海区	2	1	28	5	5	1	1	3	4	4	3	3	3	4	4	3
78	陕西-西安市-雁塔区	2	2		4	5	1	1		4	4	4	4	4	4	4	4
79	湖南-常德市-武陵区	4	1		4	6	1	4		4	3	3	4	4	4	4	4
80	江西-南昌市-红谷滩新区	2	1	21	4	6	1	1		4	3	3	3	2	3	3	3
81	天津-天津市-津南区	1	1	27	5	5	1	4	3	4	4	4	3	2	4	3	3
82	湖南-长沙市-岳麓区	2	2	23	5	3	1	2	1	4	4	3	3	3	4	3	3
83	上海-上海市-静安区	1	1		5	6	1	1		4	4	4	4	3	4	3	3
84	上海-上海市-浦东新区	1	1	36	5	1	1	1	2	4	3	3	3	3	4	4	4
85	湖南-长沙市-开福区	2	2	22	5	6	1	1	1	4	4	4	4	3	4	4	4
86	天津-天津市-西青区	1	2	22	4	6	1	1	3	4	4	3	4	1	4	3	4
87	湖南-长沙市-岳麓区	2	2	20	4	3	2	3	0.5	4	4	3	2	2	4	3	4
88	湖南-长沙市-天心区	2	1	25	4	4	2	2		4	4	4	4	4	4	3	2
89		4	1	27	4	5	2	2	1	4	4	3	4	2	4	4	4
90	湖南-常德市-武陵区	4	2	30	2	1	2	2	3	4	4	3	3	3	4	4	4
91	湖南-长沙市-天心区	2	2	30	3	2	1	2		4	4	4	4	4	4	3	4
92	广东-深圳市-宝安区	3	2	33	4	5	1	1	1	4	4	4	3	2	4	4	4
93	湖南-长沙市-岳麓区	2	2	24	5	3	2	1	1	4	4	3	4	4	4	4	4
94	湖南-长沙市-开福区	2	1	26	5	5	2	1	0.3	4	4	3	3	3	4	3	4
95	湖南-长沙市-宁乡县	4	1		3	5	2	2		4	4	3	3	3	4	3	3
96	湖南-长沙市-开福区	2	2	27	5	1	1	1		4	4	4	4	3	4	4	4
97	上海-上海市-长宁区	1	2	29	5	5	1	1	0.5	4	4	3	4	2	4	4	4
98	湖南-长沙市-开福区	2	2		5	6	2	3		4	4	4	3	2	4	4	4
99	四川-成都市-锦江区	2	1	48	4	5	1	1		4	2	1	3	2	4	3	3
100	湖南-长沙市-开福区	2	2	25	5	6	2	2	0.1	4	4	3	2	2	4	4	4
101	广东-佛山市-禅城区	4	1	30	4	1	1	1	6	4	4	3	3	3	4	4	4
102	宁夏-银川市-金凤区	3	1	31	5	5	1	4	1	4	4	3	3	2	4	3	4
103	湖南-长沙市-开福区	2	1	45	5	1	1	1	2	4	4	3	4	3	4	2	3
104	湖南-长沙市-开福区	2	2	24	5	5	2	2		4	4	4	3	2	4	4	3
105	贵州-贵阳市-花溪区	2	1	22	5	5	2	2	1	4	4	4	4	4	4	4	4
106	湖南-长沙市-开福区	2	2		5	5	2	3		4	4	4	4	4	4	4	4
107	天津-天津市-西青区	1	2		4	4	1	1		4	4	3	4	3	4	2	4
108	湖南-长沙市-雨花区	2	1	50	4	5	2	1		4	4	3	3	2	4	4	4
109	湖南-长沙市-开福区	2	2	22	4	5	2	2	1	4	4	4	3	2	4	4	4
110	广东-广州市-越秀区	2	2	25	5	1	1	1	10	4	4	4	3	3	4	4	4
111	湖南-长沙市-开福区	2	2	22	4	5	2	1	1	4	4	3	3	2	4	4	4
112	上海-上海市-徐汇区	1	1	34	5	5	1	1	1	4	4	4	3	3	4	4	4
113	湖南-长沙市-岳麓区	2	1	25	5	6	1	4	1	4	4	3	2	2	4	4	4
114	湖南-长沙市-开福区	2	2	24	5	1	1	1	0.1	4	4	4	4	3	4	3	3
115	湖南-长沙市-岳麓区	2	2		4	1	2	1	0.1	4	4	4	3	4	4	4	4
116	湖南-长沙市-芙蓉区	2	1	25	5	6	1	2	3	4	4	3	3	3	4	3	4
117	湖南-长沙市-开福区	2	2	26	5	6	1	1	1	4	4	4	4	3	4	4	4
118	广东-广州市-白云区	2	2	34	5	3	2	3		4	4	3	3	2	4	4	4
119	湖南-长沙市-开福区	2	2	22	4	5	2	2	0.5	4	4	4	3	2	4	4	4
120	北京-北京市-海淀区	1	1	22	5	5	1	1	1.2	4	3	3	3	3	4	3	4
121	湖南-长沙市-开福区	2	2	26	5	5	2	2		4	3	3	3	3	4	4	3
122	湖北-武汉市-洪山区	2	2	24	5	5	2	2		4	4	4	3	3	4	4	3
123	湖南-长沙市-开福区	2	1	24	5	5	2	2	5	4	4	4	4	4	4	4	4
124	湖南-长沙市-岳麓区	2	2	23	4	5	2	2	0.5	4	4	4	3	3	4	4	4
125	湖南-长沙市-开福区	2	1	22	4	1	1	1	5	4	3	3	3	3	4	3	4
126	广东-佛山市-禅城区	4	2	22	4	2	3	2	0.5	4	4	4	3	1	3	3	4
127	湖南-长沙市-岳麓区	2	1	24	5	2	1	1	0.5	4	4	4	4	2	4	2	4
128	湖南-长沙市-开福区	2	1	31	5	1	1	1	3	4	4	3	3	3	4	3	4
129	湖南-长沙市-岳麓区	2	1	22	4	1	1	1	1	4	4	4	4	4	4	4	4
130	湖南-长沙市-开福区	2	2	23	5	5	1	4	1	4	4	3	3	3	4	4	4
131	湖南-长沙市-芙蓉区	2	2	21	5	6	2	2	1	4	3	3	3	2	4	4	4
132	上海-上海市-杨浦区	1	2	27	5	6	1	1	1.5	4	4	3	3	3	4	3	4
133	浙江-杭州市-江干区	2	2	22	4	5	1	1	2	4	4	4	4	4	4	4	4
134	湖南-长沙市-芙蓉区	2	1	24	4	6	1	2	3	4	4	3	3	3	4	4	4
135	湖南-长沙市-开福区	2	2	24	5	6	1	2	0.5	4	4	4	4	3	4	4	4
136	湖南-长沙市-开福区	2	2	24	5	5	1	1		4	4	4	3	3	4	4	4
137	广西-柳州市-城中区	4	1	27	4	6	2	2		4	4	3	4	2	3	3	3
138	湖南-长沙市-开福区	2	2	25	4	5	2	2		4	4	4	4	3	4	4	4
139	湖北-武汉市-洪山区	2	2	28	5	5	1	1		4	4	4	3	3	4	3	4
140	湖南-长沙市-开福区	2	2	23	4	6	2	2	1	4	3	4	4	2	4	4	4
141	北京-北京市-朝阳区	1	1	35	4	5	1	4	1	4	4	3	4	2	4	4	4
142	福建-厦门市-思明区	3	1	34	4	2	1	4	0.3	4	4	4	3	3	4	3	3
143	湖南-长沙市-开福区	2	1	39	5	3	1	1	2	4	3	3	4	3	4	4	4
144	湖南-长沙市-岳麓区	2	2	33	5	4	3	2	0.5	4	4	4	3	3	4	4	4
145	北京-北京市-丰台区	1	1	23	5	5	2	2		4	4	3	3	3	4	3	3
146	北京-北京市-海淀区	1	2	24	5	5	1	2	0.5	4	4	4	4	3	4	4	4
147	上海-上海市-杨浦区	1	2	25	5	1	1	1	1	4	4	4	4	4	4	3	3
148	辽宁-沈阳市-铁西区	2	1	22	4	4	1	1	1	4	4	4	3	2	4	3	4
149	湖南-长沙市-长沙县	2	1	52	4	5	2	1	4	4	4	3	3	2	4	4	3
150	广东-佛山市-高明区	4	1	35	3	5	2	1	4	4	4	4	3	3	3	3	3
151	北京-北京市-西城区	1	2		4	3	1	1		4	3	3	4	3	4	4	4
152	湖南-长沙市-天心区	2	1	27	1	1	2	2		4	4	4	4	3	4	3	4
153		1	1		5	4	1	3		4	4	4	4	4	4	4	4
154	广东-广州市-番禺区	2	1	21	4	5	1	1	1	4	3	4	3	2	4	4	4
155	广东-佛山市-禅城区	4	2	25	4	6	2	2	2	4	4	4	3	3	4	2	3
156	甘肃-兰州市-城关区	2	2	35	5	5	1	3	1	4	4	4	4	3	4	3	3
157	湖南-益阳市-赫山区	4	1	40	4	1	1	1		1	4	4	4	3	4	3	4
158	四川-成都市-青羊区	3	1	59	5	5	1	3	6	4	4	4	4	3	4	4	4
159	湖南-长沙市-雨花区	2	1	45	5	1	1	1	1	4	4	4	4	3	4	4	4
160	北京-北京市-海淀区	1	2	34	4	5	1	1		4	3	3	3	3	4	4	4
161	广东-佛山市-禅城区	4	1		4	1	1	1		4	4	4	3	2	4	4	4
162	北京-北京市-西城区	1	1	28	5	1	1	1	8	4	4	3	3	3	4	4	4
163	湖南-长沙市-岳麓区	2	2	28	4	5	1	1	1	4	4	4	4	1	4	4	4
164	贵州-贵阳市-花溪区	2	1	34	5	3	2	2	3	1	4	4	4	1	4	4	4
165	内蒙古-呼和浩特市-赛罕区	2	2	33	4	6	3	4		4	4	4	4	4	4	4	4
166	天津-天津市-红桥区	1	1	33	5	1	1	1	3	4	4	3	4	3	4	4	4
167	广东-广州市-白云区	2	1	42	4	6	2	4		4	4	4	2	3	4	3	4
168	河南-郑州市-二七区	2	2	21	3	5	1	1		4	4	4	3	4	4	3	3
169	广东-深圳市-龙岗区	3	1	34	4	6	2	4	0.1	4	4	4	3	2	4	3	4
170	北京-北京市-海淀区	1	1	36	5	1	1	1	3	4	4	4	4	3	4	3	3
171	北京-北京市-西城区	1	2	30	5	1	1	1	2	4	3	2	4	4	4	4	4
172	湖南-长沙市-岳麓区	2	2	19	4	1	1	1	3	4	4	4	3	3	4	3	3
173		2	2	26	5	1	1	1	2	4	4	3	3	3	4	3	4
174	北京-北京市-丰台区	1	2	24	4	5	1	1	1	4	4	4	4	3	4	3	4
175	湖南-长沙市-岳麓区	2	1	36	5	4	1	2	1	4	2	4	4	4	4	4	4
176	上海-上海市-杨浦区	1	2	39	5	6	1	1		4	3	3	4	2	4	3	4
177	北京-北京市-朝阳区	1	2	26	5	4	1	2	0.5	4	4	3	3	3	4	4	4
178	湖南-长沙市-岳麓区	2	2	25	5	5	1	3	0.5	4	3	3	3	3	4	3	4
179	湖南-长沙市-岳麓区	2	1	35	5	5	1	1	0.5	4	4	4	3	2	3	3	3
180	湖南-长沙市-岳麓区	2	1	34	4	5	2	2	1	4	4	3	3	1	2	3	4
181	湖南-长沙市-岳麓区	2	2	35	5	5	2	4	1	4	4	4	3	3	4	4	4
182	广东-广州市-番禺区	2	2	23	5	5	1	1	0.5	4	4	4	4	2	4	4	4
183	上海-上海市-徐汇区	1	2	23	5	6	1	3	4	4	3	3	4	3	4	4	4
184	湖南-长沙市-芙蓉区	2	1	23	4	5	2	2	1	4	3	3	4	2	4	3	3
185	北京-北京市-朝阳区	1	1	26	4	6	2	1	10	4	3	3	3	3	4	3	4
186	山东-济南市-市中区	2	2	28	5	3	2	1		4	4	3	4	3	4	4	4
187	湖南-长沙市-岳麓区	2	1	23	4	5	1	1		4	3	4	1	3	4	3	4
188	辽宁-大连市-甘井子区	3	1	25	4	1	1	1	1	4	4	2	4	4	4	3	4
189	广东-广州市-越秀区	2	2		4	5	2	2		4	4	4	4	4	4	4	4
190	宁夏-银川市-兴庆区	2	1	33	4	3	1	1	1	4	4	4	4	3	4	2	4
191	北京-北京市-海淀区	1	2	24	5	5	1	1	5	4	3	4	4	4	4	3	3
192	广东-广州市-番禺区	2	2	22	5	5	1	1	3	4	4	3	3	3	4	4	4
193	陕西-西安市-未央区	2	2	25	5	1	1	1	0.4	4	4	3	4	4	4	4	4
194	湖南-长沙市-岳麓区	2	2	23	5	5	2	2	2	4	4	4	2	4	4	4	4
195	湖南-长沙市-开福区	2	1	25	4	5	1	1	2	4	4	3	4	3	4	4	4
196	四川-成都市-武侯区	2	1	49	3	1	1	1		4	4	3	3	3	4	3	4
197	湖南-长沙市-雨花区	2	2	30	4	6	1	3	2	4	4	4	4	1	4	4	4
198	广西-南宁市-西乡塘区	2	2	26	5	3	1	1	2	4	4	3	4	3	4	3	4
199	广东-广州市-天河区	2	2	22	4	5	1	1	1	4	4	3	3	2	4	4	4
200	四川-成都市-武侯区	2	1		4	3	2	3	2	4	4	4	3	4	4	4	4
201	湖南-长沙市-雨花区	2	2	40	5	1	1	1	0.5	4	3	3	4	3	4	3	3
202	广东-广州市-天河区	2	2		4	3	2	2		4	4	4	4	2	4	4	4
203	福建-厦门市-集美区	3	2	30	5	6	1	1	2	4	4	3	2	3	4	3	3
204	江苏-常州市-新北区	4	1	33	5	1	2	2	0.5	4	4	4	3	3	4	3	3
205	北京-北京市-西城区	1	2	36	5	2	1	1	2	4	4	3	3	3	4	4	3
206		6	1	22	2	3	2	2	20	1	1	1	1	1	1	1	1
207	广东-广州市-番禺区	2	2		5	2	1	1		4	3	3	3	2	4	4	4
208	安徽-合肥市-蜀山区	2	1	35	5	5	2	3	2	4	3	3	3	3	3	3	4
209	湖南-长沙市-岳麓区	2	2	25	4	3	1	2	3	4	4	4	3	2	4	4	3
210		3	1	32	4	3	2	2		4	4	3	3	2	4	2	2
211	湖南-长沙市-开福区	2	2	23	5	6	3	2		4	4	3	2	3	4	4	3
212		2	1	23	4	4	1	1	5	4	3	3	3	3	4	2	4
213	湖南-永州市-祁阳县	5	2	26	4	6	2	2		3	4	4	4	4	4	4	4
214	湖南-长沙市-芙蓉区	2	2	34	5	5	1	1	3	4	4	3	4	3	4	3	4
215	湖南-株洲市-天元区	4	1	30	4	5	1	4	2	4	4	4	3	3	4	4	4
216	湖南-长沙市-雨花区	2	1	35	4	1	1	3	15	4	4	4	3	3	4	4	4
217	湖南-长沙市-天心区	2	2	26	4	6	1	1		4	4	4	3	3	4	4	4
218	湖南-长沙市-岳麓区	2	2	39	5	6	2	4		4	4	4	3	3	4	4	4
219	湖北-武汉市-洪山区	2	1	28	5	1	1	1	4	4	4	4	4	4	4	3	3
220	广东-深圳市-龙华新区	3	2	26	4	5	1	1	0.2	4	4	4	3	3	4	3	4
221	上海-上海市-长宁区	1	2		5	5	2	2	2	4	4	4	4	4	4	3	4
222	四川-成都市-武侯区	2	2	31	5	6	1	4	2	4	4	4	4	3	4	4	4
223	福建-龙岩市-新罗区	4	2	33	2	4	2	2		4	4	4	4	1	4	4	4
224	湖南-长沙市-岳麓区	2	2	21	4	4	2	4		4	4	3	2	2	4	4	4
225	北京-北京市-西城区	1	2	23	5	6	1	1	3	4	4	3	3	4	4	3	4
226	广东-广州市-番禺区	2	2	24	5	2	1	4	2	4	3	3	3	3	4	4	4
227	广东-深圳市-福田区	3	1	28	4	6	1	1	1	4	3	4	4	3	4	3	4
228	湖南-长沙市-天心区	2	2	40	2	6	2	4		4	4	4	4	1	4	4	4
229	内蒙古-呼和浩特市-回民区	2	1	30	4	4	2	2		4	4	3	4	3	4	3	4
230	广东-深圳市-南山区	3	1	35	4	5	1	1	1	4	4	3	3	3	4	3	4
231	北京-北京市-海淀区	1	2	32	5	2	1	1	0.5	4	4	4	3	2	4	4	4
232	广东-广州市-天河区	2	2	35	4	6	1	1	2	4	4	3	3	3	4	4	4
233	广东-广州市-天河区	2	2	23	4	5	1	1		4	4	3	3	2	4	4	4
234	江西-南昌市-青山湖区	2	1	24	5	1	1	1	0.5	4	3	3	3	3	4	2	4
235	湖南-长沙市-岳麓区	2	2	19	4	5	1	1	20	4	4	4	4	1	4	3	4
236	福建-厦门市-集美区	4	2	20	4	5	2	3		4	4	3	3	3	4	3	3
237	黑龙江-哈尔滨市-香坊区	2	2	23	5	3	2	2	2	4	4	4	4	3	4	4	4
238	北京-北京市-海淀区	1	1	25	4	1	1	1	15	4	4	4	3	3	4	4	4
239	北京-北京市-丰台区	1	2	20	4	5	1	1	2.5	4	4	3	3	4	4	4	4
240	广东-深圳市-龙岗区	3	1		3	6	1	1		4	4	4	3	2	4	3	3
241	湖南-长沙市-岳麓区	2	2	42	5	5	2	2	2	4	4	4	4	2	3	4	4
242	广东-深圳市-福田区	1	2	23	4	4	1	1	2	4	4	4	4	4	4	3	3
243	湖南-长沙市-岳麓区	2	2	30	4	6	2	2		4	4	4	3	3	4	4	4
244	湖南-长沙市-岳麓区	2	2	21	4	5	2	1	1	4	4	4	3	3	4	4	4
245	湖北-武汉市-江夏区	2	2	24	4	5	1	1	6	4	4	3	3	2	4	4	4
246	山东-济宁市-任城区	4	1	24	4	5	2	2	2	4	4	4	4	4	4	3	4
247	湖南-长沙市-岳麓区	2	2	21	4	4	2	2	1	4	4	4	4	3	4	3	4
248	福建-福州市-闽侯县	2	1		4	3	1	1		4	4	4	4	3	4	3	4
249	上海-上海市-嘉定区	1	1	24	5	1	1	1	1	4	4	3	3	3	4	3	3
250		2	1	55	4	6	3	3		4	3	4	3	4	4	4	4
251	湖南-长沙市-岳麓区	2	2	20	4	6	1	4		4	4	4	4	3	4	4	4
252	北京-北京市-东城区	1	2	24	5	1	1	1	3.5	4	3	3	3	3	4	3	4
253	湖南-长沙市-岳麓区	2	2	21	4	5	2	2	0.5	4	4	3	4	3	4	4	4
254	湖南-长沙市-岳麓区	2	1	20	5	1	1	1	1.5	4	3	4	4	4	4	4	4
255	湖南-长沙市-芙蓉区	2	2	23	5	1	1	1	1	4	4	2	2	2	4	3	4
256	湖南-长沙市-岳麓区	2	2	33	5	2	1	1	1	4	4	3	3	3	4	4	4
257	广东-广州市-番禺区	2	1	22	5	1	1	1	2	4	3	2	2	3	4	2	1
258	河南-郑州市-二七区	2	2	40	4	3	1	1		4	4	3	4	3	4	4	4
259	广东-深圳市-南山区	1	2	22	4	5	2	2	1	4	4	3	3	3	4	3	4
260	广东-广州市-番禺区	2	2	24	5	3	1	1		4	3	3	3	3	4	4	3
261	湖南-长沙市-开福区	2	2	24	5	5	2	2	1	4	4	3	3	3	4	4	4
262	湖南-长沙市-岳麓区	2	2	25	4	6	1	1	0.1	4	4	3	3	2	4	4	4
263	北京-北京市-东城区	1	2	40	5	1	1	1		4	4	3	4	3	4	4	4
264	福建-南平市-浦城县	5	1	25	5	6	2	4	1	4	4	4	3	4	4	3	4
265	广东-广州市-天河区	2	1	20	4	6	2	2	0.1	4	3	3	3	2	4	4	4
266	湖南-长沙市-岳麓区	2	1	37	5	4	2	1	0.2	4	3	3	3	3	4	4	4
267	湖南-长沙市-开福区	2	1	22	4	5	2	1	25	4	4	4	4	3	4	2	4
268	湖南-长沙市-岳麓区	2	2	22	5	6	1	1		4	4	4	4	4	4	4	4
269	湖南-长沙市-开福区	2	2	27	5	5	1	1	0.01	4	3	2	3	3	4	4	4
270	浙江-金华市-义乌市	4	1	28	2	6	2	2		4	4	4	4	4	4	4	4
271	湖北-武汉市-洪山区	2	2	21	5	5	1	1		4	4	4	4	4	4	3	4
272	上海-上海市-杨浦区	1	2	23	4	5	1	1	4	4	3	4	3	3	4	4	4
273	湖南-湘潭市-雨湖区	3	1	50	4	6	2	3	2	4	4	4	4	3	4	4	3
274	湖北-武汉市-洪山区	2	2	25	5	5	1	1		4	4	4	4	4	4	3	4
275	广东-深圳市-龙岗区	1	1	45	3	1	1	1	6	4	4	4	4	3	4	3	4
276	湖南-长沙市-芙蓉区	2	2	34	4	1	1	1		4	4	3	4	2	4	4	4
277	北京-北京市-海淀区	1	1		4	5	1	1		4	3	3	3	3	4	4	4
278	湖南-长沙市-岳麓区	2	1	21	4	5	2	3		4	3	3	3	2	4	3	4
279	湖北-襄阳市-樊城区	4	2	23	4	1	1	2		4	4	3	4	2	4	4	4
280	河南-许昌市-长葛市	5	2	43	3	1	2	1	1	4	4	4	4	1	4	3	4
281	湖南-长沙市-开福区	2	1	24	5	2	1	1	1	4	3	3	3	2	4	3	4
282	湖南-长沙市-岳麓区	2	2		4	1	1	1		4	4	4	4	3	4	3	3
283	北京-北京市-朝阳区	1	2	37	5	5	1	1		4	4	4	4	3	4	4	4
284	天津-天津市-津南区	1	2	23	5	3	1	1		4	4	4	3	4	4	4	4
285	江西-南昌市-西湖区	2	1	24	4	4	1	1	0.5	4	3	3	3	2	4	3	4
286	湖南-长沙市-岳麓区	2	2	21	4	2	2	2	2	4	3	3	3	3	4	4	4
287	广西-南宁市-青秀区	2	2	23	5	3	2	2	2	4	4	4	4	4	4	4	4
288	天津-天津市-西青区	1	1	19	4	5	2	1		4	4	4	4	4	4	4	4
289	陕西-西安市-未央区	2	1	23	4	1	2	1	1	4	4	4	3	3	4	3	4
290	湖南-长沙市-岳麓区	2	1	25	5	5	2	2	2	4	3	3	3	3	4	4	4
291	湖南-长沙市-芙蓉区	2	2	23	4	1	1	1	1	4	4	4	4	3	4	4	4
292	陕西-西安市-碑林区	2	2	24	5	3	1	1	2	4	4	3	3	3	4	3	4
293	福建-泉州市-南安市	6	1	24	4	6	2	2	1	4	4	4	3	4	4	4	4
294	天津-天津市-西青区	1	2	20	4	2	1	1		4	4	4	4	3	4	4	4
295		1	2	32	5	6	1	1		4	4	3	3	3	4	4	4
296	湖南-长沙市-开福区	2	2	25	5	5	2	2	0.5	4	4	3	3	2	4	4	4
297	宁夏-银川市-金凤区	2	2	22	4	4	1	1	1	4	4	4	4	4	4	3	4
298	天津-天津市-西青区	1	2	19	4	5	2	2	5	4	3	3	2	3	4	3	3
299	河南-三门峡市-湖滨区	4	2	29	5	3	1	1	1	4	4	4	4	4	4	3	4
300	广东-深圳市-福田区	3	1	26	2	2	1	1	2	4	4	4	3	3	4	4	4
301	广东-广州市-天河区	2	2		4	6	1	4		4	4	4	4	2	4	4	4
302	广东-深圳市-福田区	3	2	21	4	1	1	1	0.5	4	4	4	3	3	4	4	4
303	天津-天津市-西青区	1	2	21	4	5	1	1	6	4	4	4	4	3	4	4	4
304	江西-南昌市-西湖区	2	2	25	4	1	2	1	0.5	4	3	3	4	3	4	4	4
305	江苏-南京市-栖霞区	2	1	24	5	5	1	1	2	4	4	4	3	1	4	2	4
306	湖南-长沙市-岳麓区	2	2	23	4	2	2	2	2	4	4	4	3	3	4	4	4
307	湖南-长沙市-岳麓区	2	1	24	4	1	1	1	5	4	4	2	3	2	4	4	4
308	天津-天津市-津南区	1	2	24	5	3	1	1	2	4	4	4	4	4	4	4	4
309	湖北-武汉市-洪山区	2	2	23	5	1	1	1	5	4	4	4	4	3	4	4	4
310	山东-日照市-东港区	4	2	21	4	3	1	1	2	4	4	4	3	4	4	4	4
311	湖南-长沙市-开福区	2	2	22	4	1	1	1		4	4	3	4	3	4	3	4
312	湖北-武汉市-洪山区	2	2	23	1	5	1	1		4	3	3	3	3	4	3	3
313	四川-成都市-双流区	5	1	26	4	2	2	2	2	4	3	3	3	3	4	3	3
314	北京-北京市-朝阳区	1	2		4	1	1	1	7	4	3	3	3	3	4	3	3
315	山东-济南市-市中区	2	1	33	5	2	1	3	1	4	4	4	4	2	3	3	3
316	上海-上海市-浦东新区	1	1	23	4	3	1	1		4	3	3	4	4	4	4	4
317	山东-青岛市-黄岛区	3	1	22	4	6	2	4	1	4	4	4	4	4	4	4	2
318	湖南-长沙市-岳麓区	2	1	23	5	5	2	2	1	4	4	4	3	1	4	3	4
319	湖南-长沙市-望城区	2	1	24	4	5	2	4	5	4	4	3	4	3	4	4	4
320	天津-天津市-津南区	1	2	24	5	6	1	4	1	4	4	4	4	3	4	3	3
321	广西-南宁市-青秀区	2	1	30	5	5	2	1	2	4	4	3	3	3	4	3	4
322	广东-广州市-番禺区	2	2	22	5	3	1	1		4	3	4	3	3	4	4	4
323	湖南-长沙市-开福区	2	2	24	5	6	1	4	0.2	3	4	3	3	3	4	3	4
324	湖南-长沙市-岳麓区	2	2	22	4	5	2	2		4	4	4	3	1	4	4	3
325		2	1	22	4	2	1	1	0.1	4	4	3	3	2	4	4	4
326	北京-北京市-门头沟区	1	2	25	5	5	1	2	1	4	4	3	3	3	4	4	4
327	上海-上海市-杨浦区	1	2	23	5	2	1	1	1	4	3	3	4	3	4	3	4
328	广东-深圳市-宝安区	3	1	45	4	1	1	1	1	4	4	3	3	3	4	4	4
329	湖南-长沙市-岳麓区	2	2		5	4	2	2	1	4	4	3	3	3	4	4	4
330	湖南-长沙市-开福区	2	2	39	5	6	2	2	0.2	4	4	3	3	3	4	4	4
331	湖北-荆州市-公安县	4	1		5	5	2	2	7	4	4	3	4	3	4	3	4
332	湖南-长沙市-雨花区	2	2	27	4	6	2	2	2	4	4	3	2	2	4	4	4
333	天津-天津市-南开区	1	1	31	5	6	2	1	5	4	3	3	4	3	4	2	4
334	湖南-长沙市-芙蓉区	2	2	23	4	5	2	2	1	4	4	3	3	3	4	4	4
335	湖南-常德市-武陵区	4	2	21	4	4	2	2	2	4	4	3	4	4	4	4	4
336	湖南-长沙市-岳麓区	2	2	28	5	6	2	3	2	4	4	4	3	3	4	3	4
337	广西-南宁市-青秀区	2	2	26	5	5	1	1	4	4	4	3	3	3	4	3	3
338	天津-天津市-南开区	1	1	35	5	5	1	1	1	4	3	3	3	3	4	4	3
339	河北-石家庄市-裕华区	2	2	25	5	5	2	2	0.5	4	4	4	4	4	4	4	4
340	湖南-长沙市-天心区	1	2	46	4	6	2	2		4	4	4	4	1	4	4	4
341	广东-深圳市-盐田区	1	1	25	5	6	2	2		4	4	4	4	3	4	4	4
342	湖南-长沙市-开福区	2	2	23	4	5	2	2	1	4	4	4	4	2	4	4	4
343	北京-北京市-朝阳区	1	1	35	5	4	1	1	1	4	4	4	4	4	4	4	4
344	广东-深圳市-盐田区	4	2	26	5	1	1	3	3	4	3	4	4	4	4	1	4
345	湖南-株洲市-荷塘区	4	2	23	4	2	1	1	2	4	4	3	3	3	4	3	4
346	湖南-长沙市-开福区	2	1	29	3	6	1	4		4	4	3	2	3	4	3	3
347	天津-天津市-津南区	1	2	24	5	5	1	1		4	4	4	4	3	4	3	4
348	湖南-长沙市-岳麓区	2	2	24	5	5	1	2	1	4	4	4	4	3	4	3	4
349	湖南-长沙市-天心区	2	1	24	4	5	3	3	10	4	3	3	3	3	4	3	3
350	四川-成都市-金牛区	2	2		5	1	1	1		4	3	3	3	3	4	3	3
351	上海-上海市-宝山区	1	1	40	5	1	1	1		4	3	3	3	2	4	3	4
352	广东-广州市-番禺区	2	2	22	5	2	1	1		4	4	4	4	4	4	4	4
353	湖南-长沙市-开福区	2	1	25	4	5	1	3	3	4	4	4	4	4	4	4	4
354		2	1	18	4	3	2	2	3	4	4	4	3	3	4	3	2
355	湖南-长沙市-岳麓区	2	2	25	5	6	2	1		4	4	4	4	3	4	4	4
356	湖南-长沙市-岳麓区	2	1	22	5	5	1	1	0.1	4	4	4	1	4	4	4	4
357	湖南-长沙市-岳麓区	2	2	25	5	4	2	2		4	4	4	3	3	4	4	4
358	江苏-无锡市-滨湖区	4	2	20	4	1	1	1	2	4	4	4	3	3	4	3	4
359	广西-南宁市-青秀区	2	1	25	4	6	2	2	2	4	4	3	4	3	4	4	4
360	甘肃-定西市-安定区	4	1	24	5	4	2	2	2	4	3	3	3	3	4	3	3
361	北京-北京市-海淀区	1	1	34	5	3	1	1	1	4	3	3	4	3	4	4	4
362	广西-柳州市-鹿寨县	1	2	22	3	2	2	1	2	4	3	3	2	4	2	3	4
363	湖南-长沙市-岳麓区	2	2	25	5	5	1	2		4	4	3	3	3	4	3	4
364	湖南-长沙市-岳麓区	1	1	20	4	5	1	1	0.5	4	4	4	4	4	4	3	4
365	北京-北京市-海淀区	1	2	24	5	2	1	1	3	4	4	3	3	3	4	4	4
366		2	1	23	4	2	1	1		4	4	3	4	3	4	4	4
367	广西-柳州市-柳南区	4	1	37	3	3	2	3		1	4	4	4	4	3	4	4
368	湖南-长沙市-岳麓区	2	1	19	4	1	1	1	3	4	4	4	4	3	4	2	3
369	湖南-长沙市-岳麓区	1	1	23	5	1	1	1	6	4	4	4	3	3	4	3	4
370	宁夏-银川市-兴庆区	2	2	22	4	4	2	2	2	4	4	4	4	4	4	4	4
371	湖南-长沙市-岳麓区	2	2	27	5	5	2	2		4	4	3	3	3	4	4	4
372	天津-天津市-南开区	1	2	39	5	4	2	3	1	4	4	4	4	3	4	3	4
373	广西-桂林市-叠彩区	4	1	53	1	6	2	2		4	3	4	4	2	4	3	4
374	北京-北京市-东城区	1	2	33	5	5	1	1		4	4	4	3	2	4	4	4
375	天津-天津市-津南区	1	1	24	5	2	1	1	8	4	4	3	3	3	4	4	4
376	湖南-长沙市-芙蓉区	2	1	21	4	5	2	4	0.5	4	4	4	4	4	4	4	4
377	广西-柳州市-柳南区	2	2	41	2	1	1	1		1	4	4	4	4	4	3	4
378	广西-南宁市-青秀区	2	2	50	3	1	2	3		1	4	4	4	4	4	4	4
379	北京-北京市-西城区	1	1	35	5	1	1	1		4	3	3	3	3	4	3	4
380	山东-日照市-东港区	4	2	27	5	6	2	2		3	4	4	4	4	4	4	4
381	湖南-长沙市-开福区	2	1	29	5	5	1	1	1	4	4	4	4	3	4	4	4
382	湖南-长沙市-芙蓉区	2	1	24	4	1	1	1	1.5	4	4	3	3	3	4	4	4
383	北京-北京市-西城区	1	2	33	5	5	1	1	1	4	3	3	2	4	4	3	4
384	广西-桂林市-叠彩区	3	2	48	2	5	1	2	2	4	4	4	4	3	4	4	4
385	湖南-长沙市-芙蓉区	1	1	20	4	2	2	3	6	4	4	3	3	3	4	4	3
386	内蒙古-赤峰市-红山区	4	2	26	4	5	1	2	1	4	4	4	4	3	4	4	4
387	湖南-长沙市-芙蓉区	2	2	24	4	4	2	2	3	4	4	4	4	4	4	4	4
388	江西-赣州市-章贡区	3	2	22	4	6	1	2	10	4	4	4	2	1	4	4	4
389		4	2		2	1	1	3		4	3	4	4	1	4	4	4
390	福建-福州市-仓山区	2	1		4	5	2	2		4	4	3	4	3	4	4	4
391	广西-南宁市-西乡塘区	2	1	25	2	1	1	1	0.5	4	4	4	4	3	4	4	4
392	广东-广州市-天河区	2	2	24	5	2	1	1	0.5	4	4	3	4	3	4	4	4
393	北京-北京市-西城区	1	2	32	5	5	1	1	20	4	3	3	3	1	4	3	3
394	山东-济南市-市中区	2	1	20	4	2	1	1	1	4	4	4	4	4	4	4	4
395	山东-济南市-市中区	2	1	17	4	1	1	1	0.1	4	4	4	3	3	4	4	4
396	北京-北京市-西城区	1	2	35	4	3	1	3	9	4	4	3	4	3	4	3	3
397	北京-北京市-朝阳区	1	1	35	4	2	1	1	3	4	4	3	3	4	4	3	4
398	北京-北京市-西城区	1	1	40	4	5	1	3	2	4	3	3	3	3	4	3	4
399		2	2	52	2	2	2	2		4	4	4	4	4	4	4	4
400	北京-北京市-东城区	1	1		4	5	1	3	3	4	4	4	4	4	4	4	4
401	天津-天津市-津南区	1	2	23	5	6	1	1	3	4	4	4	3	3	4	4	4
402	湖南-长沙市-芙蓉区	2	2	21	4	6	2	2		4	4	4	4	3	4	4	4
403	北京-北京市-朝阳区	1	2	49	4	6	1	1		4	4	3	4	3	4	4	4
404	陕西-西安市-新城区	2	2		5	3	1	1		4	4	3	4	2	4	3	4
405	北京-北京市-朝阳区	1	1	49	3	3	1	4		4	4	3	4	3	4	4	4
406	北京-北京市-丰台区	1	1	54	3	2	2	2	3	4	4	3	4	4	4	3	4
407	北京-北京市-通州区	1	1	36	5	2	1	1		4	3	3	4	3	3	3	4
408	北京-北京市-昌平区	1	1	45	4	6	1	4		1	4	4	4	1	4	4	4
409	江苏-南京市-栖霞区	3	1	25	5	6	1	1	7	4	4	4	3	3	4	3	3
410	北京-北京市-朝阳区	1	1	44	4	5	1	1		4	3	3	3	3	4	4	4
411	河北-廊坊市-安次区	4	2	23	4	5	2	2	1	4	4	3	4	2	4	3	4
412	江西-南昌市-高新区	2	1	30	5	5	1	3	5	4	3	3	3	3	4	4	4
413	天津-天津市-河西区	1	2	35	5	5	1	1	4	4	4	4	4	3	4	4	4
414	陕西-西安市-碑林区	2	1	24	5	6	1	1	1	4	4	4	3	3	4	4	4
415	广东-广州市-番禺区	2	2	22	5	1	1	1	2	4	3	3	3	3	4	3	4
416		2	2	53	3	5	1	1	3	4	4	4	4	3	4	4	4
417	北京-北京市-朝阳区	1	1	40	5	5	1	1	1	4	4	4	4	1	4	2	2
418		2	2		4	1	2	3		1	4	3	4	2	3	3	4
419	河南-郑州市-二七区	2	1	22	5	6	1	1		4	3	4	3	3	4	4	3
420	江西-南昌市-红谷滩新区	2	2	24	5	5	2	1	2	4	4	4	4	4	4	4	4
421	广东-广州市-番禺区	2	1	22	5	5	1	1	0.5	4	4	2	4	2	4	4	4
422	湖南-长沙市-开福区	2	1	28	5	5	2	3	2	2	2	2	3	2	2	3	3
423	江西-南昌市-新建区	2	2	25	5	5	1	1	5	4	4	4	4	1	4	4	4
424	北京-北京市-朝阳区	1	1	28	5	5	1	1	3	4	4	3	3	3	4	3	4
425		2	1	29	5	6	1	1	3	4	4	4	3	3	4	3	4
426	广东-广州市-番禺区	2	2	23	4	1	1	1	1	4	3	3	3	4	4	4	4
427	广东-广州市-番禺区	2	2	23	5	4	1	1	3	4	4	3	4	3	4	3	3
428	广西-南宁市-青秀区	2	1	25	4	5	2	2	1	3	2	3	3	3	3	3	3
429	福建-泉州市-丰泽区	4	1	35	5	5	1	1	2	4	4	3	4	2	4	4	4
430	广东-广州市-番禺区	3	2	22	5	1	1	1	3	4	4	3	3	3	4	3	4
431	北京-北京市-海淀区	1	1		5	5	1	1		4	4	3	4	3	4	4	4
432	北京-北京市-东城区	1	2	21	5	1	1	1	7	4	3	3	4	3	4	4	4
433	江西-南昌市-红谷滩新区	2	1	25	5	4	1	1	3	4	4	4	4	1	4	3	4
434	广东-广州市-番禺区	2	2	22	5	1	1	1	10	4	4	4	4	4	4	4	4
435	湖南-长沙市-开福区	2	2	19	4	5	1	1		4	4	4	4	3	4	4	4
436	湖南-长沙市-芙蓉区	2	1	21	4	5	1	2	0.5	4	4	4	4	3	4	3	4
437	湖南-长沙市-岳麓区	2	2	24	5	6	3	1	1	4	4	4	3	3	4	3	4
438	北京-北京市-朝阳区	1	2	23	5	5	1	1		4	3	3	3	3	4	4	4
439	湖南-长沙市-开福区	2	1	18	4	6	2	4		4	3	4	3	3	4	4	4
440	广东-广州市-番禺区	2	2	21	4	2	1	1	2	4	4	3	3	3	4	3	3
441	北京-北京市-海淀区	1	2	25	5	2	1	1	4	4	4	4	4	1	4	3	4
442	广东-深圳市-宝安区	3	2		5	6	2	4		4	4	3	4	2	4	4	4
443	湖南-长沙市-岳麓区	2	2	18	4	5	2	3		4	4	4	4	1	4	4	4
444	湖南-长沙市-芙蓉区	2	1	24	4	6	1	1	2	4	3	1	1	1	4	3	3
445	江西-南昌市-红谷滩新区	2	2	25	5	1	1	1	1	4	4	4	4	4	4	4	4
446	北京-北京市-昌平区	1	2	26	5	5	2	2	0.2	4	4	4	4	4	4	3	3
447	上海-上海市-杨浦区	1	2	26	5	3	1	1	20	4	3	3	3	3	4	3	4
448	北京-北京市-丰台区	1	2	24	5	6	1	1		4	3	3	4	3	4	2	4
449		4	1	31	5	5	2	2		4	2	2	2	3	4	3	4
450	北京-北京市-东城区	1	2		5	1	1	1		4	3	2	3	2	4	3	4
451	河南-郑州市-高新开发区	2	2	27	5	2	1	1	3	4	4	4	4	4	4	3	4
452	山东-青岛市-市南区	3	1	31	4	6	2	4	0	4	4	4	4	4	4	4	4
453	湖北-武汉市-洪山区	2	1	18	4	5	1	1		4	4	4	4	2	4	4	4
454	湖北-武汉市-洪山区	2	2	23	4	1	1	1		4	3	3	3	3	4	3	4
455	上海-上海市-杨浦区	1	1	28	5	2	2	1	1	4	3	3	3	3	4	2	3
456	江西-南昌市-青山湖区	2	2	25	5	5	1	1		4	4	4	4	4	4	4	4
457	湖南-长沙市-芙蓉区	2	1	33	5	5	1	1	0.2	4	4	4	4	4	4	4	4
458	福建-厦门市-思明区	3	2	22	4	6	2	2		4	4	4	3	3	4	3	4
459	湖南-长沙市-岳麓区	2	2	21	4	5	1	1		4	4	4	4	3	4	4	4
460	河南-周口市-淮阳县	5	2	30	5	5	3	2	1	4	4	4	4	1	3	3	3
461	湖南-长沙市-芙蓉区	2	1	19	4	5	2	4	1	4	4	3	3	3	4	4	4
462	北京-北京市-丰台区	1	1	61	3	2	1	4		4	4	3	3	3	4	4	4
463	广东-广州市-番禺区	2	2	22	4	6	1	1		4	3	3	4	3	4	4	4
464	天津-天津市-津南区	1	1	28	5	3	1	1	2	4	4	4	4	2	4	2	3
465	山东-济南市-市中区	2	2	25	5	4	1	4	0	4	4	4	4	4	4	4	4
466	北京-北京市-海淀区	1	2	42	5	5	2	3		4	4	3	4	3	4	4	4
467	天津-天津市-河东区	1	2		2	1	1	1		4	4	4	4	4	4	4	4
468	北京-北京市-丰台区	1	2	24	5	5	1	2	6	4	4	3	4	3	4	4	4
469	上海-上海市-杨浦区	1	1	29	5	1	1	3	3	4	3	3	3	3	4	3	3
470	河南-焦作市-博爱县	5	2	22	4	6	2	2		4	3	4	4	1	4	3	3
471		5	1	34	3	5	2	2	1	4	4	4	4	1	4	3	4
472	北京-北京市-朝阳区	1	2		5	1	1	1	0.5	4	4	4	4	4	4	4	4
473	北京-北京市-海淀区	1	2	50	3	6	1	4		4	4	3	3	3	4	4	4
474	上海-上海市-杨浦区	1	1	26	5	2	1	1		4	4	4	3	3	4	4	4
475	天津-天津市-津南区	1	2	22	4	1	1	1		4	4	4	3	3	4	3	4
476	辽宁-沈阳市-于洪区	2	1	24	4	6	1	1	3	4	4	3	4	4	4	4	4
477	广东-广州市-越秀区	2	2	27	5	6	1	1		4	4	3	3	1	4	2	2
478	北京-北京市-丰台区	1	2	25	5	6	2	4		4	4	3	4	2	4	4	4
479	上海-上海市-徐汇区	1	2	22	5	6	2	2	0.5	4	4	3	4	3	4	4	4
480	北京-北京市-海淀区	1	1	23	5	6	1	2	3	4	3	2	3	3	4	4	4
481	河南-郑州市-二七区	2	2	28	3	5	1	1	0.16	4	4	4	4	4	4	4	4
482	北京-北京市-朝阳区	1	2	23	5	1	1	1		4	4	4	3	4	4	4	4
483	广东-广州市-番禺区	2	1		4	1	1	1		4	3	4	2	3	4	4	4
484	辽宁-大连市-甘井子区	3	2	30	3	3	2	2	1	4	3	2	4	3	3	3	4
485	河南-郑州市-高新开发区	2	2	22	5	3	1	1	2	4	3	3	3	2	4	3	3
486	广东-广州市-番禺区	2	2	22	5	3	1	1	1.5	4	4	3	3	3	4	4	4
487	湖南-长沙市-岳麓区	2	1	22	4	1	1	1	6	4	4	4	3	3	4	3	3
488	北京-北京市-丰台区	1	2	20	4	4	2	1	2	4	4	4	4	4	4	4	4
489	湖南-长沙市-开福区	2	2	20	4	5	2	2		4	4	4	3	4	4	4	3
490	河南-郑州市-金水区	2	2	27	5	1	1	1	1	4	2	3	4	4	4	3	4
491	天津-天津市-滨海新区	5	1	30	5	5	2	2	0.1	4	4	1	4	1	4	1	2
492	江西-南昌市-高新区	2	2	28	5	6	2	1		4	4	4	4	4	4	4	4
493	湖北-武汉市-洪山区	2	2	21	2	6	1	1	0	4	3	3	3	2	4	4	4
494		5	2	22	4	4	2	2	1	4	4	4	3	3	4	3	3
495	北京-北京市-海淀区	1	1	27	5	4	1	2	2	4	3	3	3	3	4	2	4
496	湖南-湘潭市-雨湖区	4	2	22	4	5	2	3		4	4	4	4	4	4	4	4
497	湖南-长沙市-岳麓区	2	2	20	4	6	1	1	3	4	4	4	3	4	4	4	4
498	广西-南宁市-青秀区	2	2	48	4	6	2	3	2	3	4	3	3	3	4	4	4
499	湖南-长沙市-岳麓区	2	2	33	3	4	1	1		4	4	4	4	4	3	4	4
500	上海-上海市-闵行区	1	1	31	5	4	2	2		4	4	4	4	4	4	4	4
501	湖南-长沙市-开福区	2	1		4	2	2	2	2	4	4	3	4	3	4	3	3
502	北京-北京市-西城区	1	2	24	5	1	1	1	3	4	4	3	3	3	4	4	4
503	广东-广州市-越秀区	2	2	40	5	5	1	3	0.5	4	4	4	1	2	4	4	4
504	广东-广州市-番禺区	2	2	22	5	2	1	1		4	4	4	4	2	4	4	4
505	云南-昆明市-五华区	2	2	32	5	1	2	3	2	4	4	4	4	2	3	2	3
506	江苏-南京市-秦淮区	2	1	28	5	5	2	3	2	4	4	3	4	3	4	4	4
507	北京-北京市-石景山区	1	2	42	4	6	2	2		4	4	4	3	3	4	4	4
508	广西-南宁市-青秀区	2	2	38	4	4	1	4		4	4	3	3	3	4	4	4
509	北京-北京市-西城区	1	1	28	5	1	1	1	2	4	3	3	4	3	4	4	4
510	北京-北京市-朝阳区	1	2	23	5	1	1	1	1	4	3	3	4	3	3	4	3
511	广西-柳州市-柳南区	4	2	55	2	6	3	4	0	4	4	4	4	4	4	4	4
512	江西-宜春市-袁州区	4	2	28	5	5	2	3	0.5	4	4	4	3	2	4	4	4
513	陕西-西安市-长安区	2	1	24	4	5	2	2	1	4	4	3	3	3	4	4	4
514	福建-厦门市-湖里区	3	2	23	5	5	1	1		4	3	3	3	2	4	3	3
515	江西-南昌市-红谷滩新区	2	2	22	5	4	2	2	2	4	4	4	4	3	4	4	4
516	湖南-长沙市-开福区	2	2	19	4	6	2	2		4	4	4	4	3	4	2	4
517	江西-南昌市-红谷滩新区	2	2	24	5	5	1	2		4	4	3	3	3	4	3	4
518	湖南-长沙市-岳麓区	2	1	21	4	4	2	1	3	4	4	4	3	3	4	4	4
519	上海-上海市-嘉定区	1	2		3	2	1	1		4	4	4	4	4	4	4	4
520	湖南-长沙市-岳麓区	2	2	22	5	2	1	3	0.5	4	4	4	4	3	4	4	4
521	湖南-长沙市-芙蓉区	2	2	23	4	6	1	4		4	3	3	3	3	4	4	4
522		2	1	55	5	6	1	1		4	4	4	4	3	4	3	3
523	上海-上海市-徐汇区	1	2	24	5	3	1	1	0.2	4	4	4	4	3	4	4	4
524	浙江-杭州市-余杭区	2	2	23	4	4	2	1	2	4	4	3	4	2	4	3	4
525	河南-郑州市-高新开发区	2	2	24	5	5	1	1	1	4	4	4	3	2	4	4	4
526	福建-福州市-台江区	2	2	22	4	5	1	1	10	4	4	3	3	3	4	4	4
527	湖南-长沙市-岳麓区	6	1	20	4	5	1	1	4	4	4	4	4	4	4	4	4
528	江西-南昌市-红谷滩新区	2	2	24	5	5	2	3		4	4	4	3	4	4	4	4
529	湖南-长沙市-岳麓区	2	2	26	5	5	2	2	1	4	4	4	4	3	4	4	4
530	上海-上海市-闵行区	1	1	34	5	1	1	1	0.5	4	4	3	4	4	4	3	3
531	广东-深圳市-南山区	1	2		5	6	2	2		4	4	4	3	3	4	4	4
532	湖南-长沙市-岳麓区	2	1	21	4	3	1	1		4	3	3	3	3	4	4	4
533	河南-郑州市-郑东新区	2	1		4	1	1	1	1	4	4	4	4	4	4	4	4
534	湖南-长沙市-岳麓区	2	1	21	4	1	1	1		4	4	4	4	4	4	4	4
535	湖北-武汉市-武昌区	2	1		5	1	1	1		4	4	4	4	2	4	3	4
536	湖南-长沙市-岳麓区	2	1	20	4	4	2	2	5	4	4	4	4	3	4	3	4
537	北京-北京市-朝阳区	1	2	24	4	1	1	1	3	4	4	3	3	2	4	4	4
538	安徽-合肥市-蜀山区	2	1	25	5	5	1	1	1	4	4	3	3	3	4	4	4
539	上海-上海市-徐汇区	1	2		5	5	2	2		4	4	4	4	3	4	4	4
540	湖南-长沙市-开福区	2	1	20	4	6	2	2	5	4	2	2	2	2	4	4	4
541	湖南-长沙市-岳麓区	2	1	34	5	1	1	1	3	4	4	3	4	1	4	3	2
542	河南-郑州市-高新开发区	2	2	27	5	1	1	1		4	4	4	4	2	4	4	4
543	上海-上海市-普陀区	1	1	36	5	5	2	3	0.5	4	4	4	4	4	4	4	4
544	北京-北京市-海淀区	1	1	36	4	1	1	1	2	4	4	4	4	3	4	3	4
545	湖南-长沙市-开福区	2	2	25	5	5	2	3	1	4	4	3	3	3	4	4	4
546	浙江-杭州市-江干区	2	1	39	5	1	1	1	3	4	4	4	4	4	4	4	4
547	黑龙江-哈尔滨市-南岗区	2	2	25	5	1	2	2	1	4	4	3	4	3	4	3	4
548	海南-海口市-美兰区	2	2	23	5	5	2	2	1	4	4	4	4	2	4	3	3
549	湖南-长沙市-开福区	2	1		4	1	1	1		4	4	4	3	3	4	4	4
550	湖南-长沙市-开福区	2	1	16	2	5	2	2	1	4	4	3	3	3	4	3	4
551	河南-郑州市-郑东新区	2	2	24	5	3	2	2	5	4	4	3	3	2	4	3	3
552	湖南-长沙市-岳麓区	2	2	50	4	6	2	3	5	4	4	4	4	3	4	4	4
553	北京-北京市-海淀区	1	1	23	5	6	1	1		4	3	3	4	3	4	3	4
554		2	1		5	1	1	1		4	3	4	4	3	4	3	4
555	浙江-金华市-金东区	4	2	25	3	1	1	1	50	4	4	4	4	4	4	4	4
556	湖南-长沙市-岳麓区	2	2	21	4	1	1	1		4	3	2	3	2	4	2	4
557	湖南-长沙市-岳麓区	2	1	21	4	1	1	1	5	4	4	3	3	3	4	3	3
558	浙江-金华市-金东区	4	2	50	5	5	1	1		4	4	4	4	4	4	4	4
559	天津-天津市-津南区	1	1	25	5	3	1	1	7	4	3	3	3	3	4	2	3
560	湖南-益阳市-桃江县	5	2	28	4	1	1	1		2	2	2	1	2	1	1	1
561	北京-北京市-丰台区	1	2	25	5	1	1	1	5	4	3	3	3	1	4	4	4
562	湖南-长沙市-天心区	2	1	34	5	2	1	1	2	4	4	4	4	1	4	4	4
563	广东-珠海市-香洲区	4	2		5	1	1	1		4	3	4	3	3	4	3	4
564	湖南-常德市-武陵区	4	1	34	5	5	1	1	2	4	4	4	3	3	4	3	3
565	广西-柳州市-柳南区	3	1	54	2	4	2	2	3	1	4	4	4	4	4	4	4
566	北京-北京市-西城区	1	1	27	5	3	2	2	2	4	4	3	4	3	4	3	4
567	山东-东营市-东营区	4	2	27	2	1	1	1	1	4	4	3	4	3	4	4	4
568	湖南-张家界市-永定区	4	1	21	4	5	1	1	2	2	2	2	3	2	2	3	2
569	山东-淄博市-桓台县	5	2	23	5	2	2	4	1	4	4	3	3	3	4	3	4
570	河南-郑州市-中原区	2	2	30	4	5	2	2	2	4	4	4	4	2	4	4	4
571	天津-天津市-津南区	1	2	20	4	3	1	1	2	4	4	4	4	3	4	3	4
572	天津-天津市-津南区	1	1	26	5	2	1	1	12	3	4	4	4	4	4	4	4
573	北京-北京市-西城区	1	1	27	5	5	2	2		4	4	4	3	3	4	4	4
574	湖南-长沙市-岳麓区	2	1	20	4	5	1	1	1	4	4	4	4	4	4	3	3
575	北京-北京市-丰台区	1	2	26	5	5	2	2	2	4	4	3	4	3	4	3	4
576	北京-北京市-丰台区	1	2	40	4	6	1	1	1	4	4	2	3	2	4	4	4
577		2	1	25	5	2	1	1	3	4	4	4	4	2	4	3	3
578	上海-上海市-徐汇区	1	1	25	5	5	1	1	1	4	3	3	3	3	4	4	4
579	福建-厦门市-翔安区	1	2		5	5	2	3		4	3	3	3	3	4	3	3
580	天津-天津市-北辰区	1	2	21	4	2	1	1		4	4	4	2	3	4	4	4
581	天津-天津市-北辰区	1	2	22	4	3	2	4	1	4	4	3	2	3	4	3	3
582	北京-北京市-东城区	1	1		5	5	1	2	10	4	1	1	1	1	1	1	1
583	广东-广州市-天河区	2	2	33	5	4	1	1	0.5	4	4	4	4	3	4	4	4
584	天津-天津市-静海区	1	2	22	4	6	1	3	1	4	4	3	4	3	4	4	4
585		2	2	54	2	2	1	3	1	2	4	4	1	4	4	4	4
586	湖南-长沙市-开福区	2	1	36	5	5	3	2	1	4	4	4	3	3	4	4	4
587	天津-天津市-北辰区	1	2	22	4	4	2	1	0.5	4	4	2	4	2	4	4	4
588	天津-天津市-南开区	1	2	37	5	6	2	4		4	4	4	4	1	4	4	4
589	湖南-长沙市-开福区	2	2	26	5	5	2	2	1	4	4	4	3	3	4	4	4
590	四川-成都市-武侯区	2	2		4	5	2	1		4	4	4	4	3	4	3	4
591	浙江-宁波市-海曙区	3	2	32	5	1	3	1	2	4	3	3	3	2	4	3	4
592	山东-济南市-历下区	2	1	32	5	1	1	1	4	4	4	4	3	3	4	3	3
593	天津-天津市-北辰区	1	2	22	4	1	1	2	25	4	4	4	1	3	4	4	4
594	江西-宜春市-袁州区	4	1	41	5	3	1	4	1	4	4	3	3	2	4	3	3
595	甘肃-兰州市-城关区	2	2	21	4	3	2	2		4	4	4	4	4	4	4	4
596	天津-天津市-南开区	1	2	22	4	6	1	2	1	4	4	4	4	4	4	3	4
597		2	2	28	5	4	1	4		4	4	4	4	4	4	4	4
598	山东-威海市-荣成市	6	2	2	4	6	1	2		4	4	3	3	3	4	3	4
599	天津-天津市-北辰区	1	2	21	4	4	1	1	5	4	4	3	4	2	4	3	4
600	天津-天津市-北辰区	1	2	22	4	6	1	4		4	4	3	4	4	4	3	3
601	山东-潍坊市-安丘市	5	1	22	5	5	2	2	1	4	4	4	4	2	4	4	3
602	广西-柳州市-柳北区	4	1	27	5	5	2	3	8	4	4	4	3	3	4	3	4
603	北京-北京市-石景山区	1	1	48	3	1	1	1	1	4	4	3	3	3	4	4	4
604	江苏-南京市-栖霞区	2	2	25	5	2	2	4		4	4	4	4	4	4	3	3
605	湖北-武汉市-武昌区	2	1	22	4	5	1	1	1	4	4	4	4	3	4	4	4
606	江西-南昌市-高新区	2	2	28	5	1	1	1	2	4	4	4	4	4	4	3	4
607		1	1	30	5	2	1	1	5	4	4	4	4	4	4	4	4
608	辽宁-沈阳市-浑南新区	2	1	23	5	4	1	1	5	4	4	3	2	3	4	3	4
609	天津-天津市-南开区	1	2	24	5	6	1	3	150	4	4	4	4	4	4	4	4
610	北京-北京市-朝阳区	1	2	38	5	2	1	1	1	4	2	2	2	2	4	4	4
611	湖南-长沙市-岳麓区	2	1	33	5	6	2	2	3	4	4	4	4	2	4	3	4
612	福建-泉州市-南安市	5	1	22	4	5	2	2		4	4	4	4	3	4	4	4
613	天津-天津市-河西区	1	2	26	5	1	1	1	1	4	4	3	1	2	4	3	4
614	湖南-衡阳市-蒸湘区	4	1	24	4	1	1	1	0.1	4	4	3	3	3	4	4	4
615	海南-海口市-美兰区	4	1	24	4	5	1	2	4	4	3	2	3	2	4	2	2
616	北京-北京市-丰台区	1	1	43	4	5	1	1		4	3	3	3	3	4	4	4
617	湖南-长沙市-岳麓区	2	2	24	5	6	1	1	0.5	4	4	4	3	3	4	4	4
618	安徽-合肥市-滨湖新区	2	1	34	5	6	2	3	1	4	3	3	3	2	4	4	4
619	浙江-杭州市-滨江区	2	1		3	5	2	2		4	3	4	4	1	4	3	3
620	天津-天津市-津南区	1	2	24	5	1	1	1	1	4	4	3	4	3	4	3	3
621	河北-沧州市-运河区	4	2	22	4	5	1	3		4	3	3	3	2	4	4	4
622	黑龙江-黑河市-爱辉区	4	1	23	4	5	1	2	20	4	3	3	4	3	3	3	4
623		1	2	23	4	3	1	1	1	4	3	3	3	3	4	3	3
624	山东-东营市-东营区	4	2	27	5	5	2	1	15	4	4	3	3	3	4	3	4
625	河北-石家庄市-裕华区	2	2	23	4	5	2	2	2	4	4	3	4	3	4	3	4
626	浙江-杭州市-西湖区	2	2	60	5	6	1	3	2	4	4	4	4	4	4	4	4
627	天津-天津市-津南区	1	2	24	5	3	1	1	2	4	4	3	4	3	4	3	3
628	北京-北京市-西城区	1	1	26	5	1	1	1	2	4	3	3	3	3	4	3	4
629	北京-北京市-海淀区	1	1	25	4	1	1	1	5	4	3	3	3	3	4	4	4
630	湖南-长沙市-岳麓区	2	1	48	5	3	2	3	1	4	4	4	4	1	4	4	4
631	天津-天津市-北辰区	1	1	23	5	4	1	2	3	4	4	3	4	3	4	3	4
632	北京-北京市-海淀区	1	1	25	5	2	1	1	3	4	3	3	3	3	4	3	4
633	湖南-长沙市-天心区	2	1	35	5	6	1	3	1	4	3	3	3	3	4	3	4
634	湖南-衡阳市-蒸湘区	4	2	19	4	5	2	2		4	4	4	4	1	4	4	4
635	甘肃-兰州市-安宁区	2	2	23	5	5	1	2	1	4	4	4	4	3	4	3	4
636	浙江-宁波市-杭州湾新区	3	1	26	5	5	1	1		4	4	4	3	3	4	1	4
637	山西-太原市-杏花岭区	2	2		4	1	1	1	1	4	4	4	4	3	4	4	3
638	天津-天津市-北辰区	1	2	21	4	5	1	1		4	4	4	4	4	4	4	4
639	天津-天津市-红桥区	1	1	26	5	3	2	2	1	4	4	4	4	3	4	4	4
640	广西-南宁市-西乡塘区	2	2	42	3	5	2	1		4	4	4	4	4	4	4	4
641	湖南-长沙市-岳麓区	2	1	23	4	5	2	2	0.5	4	4	3	3	3	4	4	4
642	云南-昆明市-呈贡区	2	2	23	4	5	2	2	1	4	4	4	4	2	4	4	4
643	北京-北京市-海淀区	1	2	50	5	6	1	1		4	4	4	4	4	4	4	4
644	湖北-武汉市-洪山区	2	1	28	5	3	1	1	0.5	4	4	4	3	2	4	4	4
645	天津-天津市-北辰区	1	2		4	3	1	1	1	4	3	3	3	3	4	4	4
646	山东-济南市-市中区	2	1	21	4	5	1	1	5	4	4	3	3	3	4	3	3
647	山西-太原市-小店区	2	1	25	5	1	1	1	0.2	4	4	3	3	2	4	3	3
648	天津-天津市-西青区	1	2	37	5	4	1	1	2	4	3	2	4	1	4	4	4
649	天津-天津市-津南区	1	2	23	5	2	2	1		4	4	3	3	3	4	2	4
650	天津-天津市-北辰区	1	2	22	4	6	1	4		4	3	3	3	3	4	4	4
651	湖南-长沙市-开福区	2	2		5	4	2	1	1	4	3	3	3	3	4	4	4
652	辽宁-大连市-普兰店市	4	2	21	4	4	2	2		4	4	4	4	2	4	4	4
653	湖南-长沙市-岳麓区	2	1	24	4	3	1	1	1	4	4	3	2	2	4	3	4
654	山东-东营市-利津县	5	2	27	4	3	1	1	3	4	4	3	4	3	4	3	3
655	湖南-长沙市-岳麓区	2	1	23	5	5	2	2	1	4	3	3	3	3	4	3	3
656	河南-郑州市-中原区	2	2	50	3	2	1	2		4	4	4	4	1	4	4	4
657	甘肃-张掖市-甘州区	4	1	31	5	3	2	1		4	4	4	4	3	4	4	4
658		2	2	22	4	2	1	4	0.5	4	3	3	3	3	4	3	3
659	湖南-长沙市-开福区	2	2	25	5	5	2	2	0.5	4	4	3	4	3	4	4	4
660	河南-新乡市-红旗区	4	1	25	4	6	2	2	1	4	4	4	4	3	4	2	2
661	湖南-长沙市-岳麓区	2	1	25	5	1	1	1		4	4	4	4	4	4	3	4
662	河南-郑州市-二七区	2	2	22	4	4	1	2	1	4	3	3	3	2	4	3	4
663	江苏-南京市-栖霞区	2	2	25	5	6	2	4		4	3	3	3	3	4	3	4
664	天津-天津市-津南区	1	2		5	5	2	1		4	4	4	4	4	4	4	4
665	广东-深圳市-南山区	3	2	25	5	6	2	2		4	4	4	4	2	4	4	4
666	天津-天津市-北辰区	1	2	21	4	6	1	2	0.1	4	4	4	3	2	4	4	4
667	湖南-长沙市-岳麓区	2	2	23	5	5	2	1	2	4	4	3	3	3	4	3	4
668	湖南-长沙市-岳麓区	2	2	33	4	1	1	1		4	4	3	4	3	4	4	4
669	天津-天津市-西青区	1	1	27	5	1	2	1	2	4	4	4	4	4	4	3	3
670	山东-青岛市-李沧区	3	1	25	4	5	2	4	0.5	4	3	3	3	3	4	4	4
671	天津-天津市-西青区	1	2	20	4	5	2	3	1	4	4	4	4	4	4	4	4
672	天津-天津市-武清区	6	2	21	4	3	2	2	0.2	4	4	4	3	3	4	4	4
673	天津-天津市-北辰区	1	2	21	4	1	1	1		4	4	4	3	1	4	4	4
674	海南-海口市-美兰区	2	1	29	4	5	2	3	2	4	4	3	4	3	4	3	3
675	天津-天津市-西青区	1	2	20	4	5	2	2	50	4	4	4	3	3	4	3	4
676	广西-南宁市-江南区	2	2	37	4	1	1	1	0.1	4	4	4	4	3	4	4	4
677	天津-天津市-西青区	1	1	21	4	6	1	4	0.5	4	4	3	3	3	4	4	4
678	天津-天津市-西青区	1	2	21	4	5	2	1	0.5	4	4	3	4	3	4	3	3
679	天津-天津市-西青区	1	2	21	4	3	1	1		4	4	3	3	4	3	4	4
680	天津-天津市-滨海新区	1	2	21	4	3	1	1		4	4	4	4	4	4	3	4
681	天津-天津市-西青区	1	2	21	4	4	1	2	4	3	4	4	4	4	4	4	4
682	天津-天津市-西青区	1	2	20	4	5	1	1		4	4	3	4	3	4	4	4
683	天津-天津市-西青区	1	2	21	4	6	1	1		4	3	3	3	3	4	4	4
684	天津-天津市-西青区	1	2		4	5	2	2	1	4	4	4	4	3	4	4	4
685	湖南-长沙市-岳麓区	2	1	35	4	6	1	2		4	4	4	3	3	4	3	3
686	天津-天津市-西青区	1	2	20	4	5	1	1	2	4	4	4	4	4	3	3	3
687	天津-天津市-河西区	1	2	21	4	5	1	1		4	3	3	4	3	4	3	4
688	天津-天津市-滨海新区	1	2	20	4	5	2	3	2	4	4	3	3	3	4	4	3
689	天津-天津市-西青区	1	2	20	4	5	1	1		4	4	4	4	1	4	4	4
690	江西-南昌市-东湖区	2	1	31	5	1	1	1	0.5	4	4	4	4	4	4	4	4
691	上海-上海市-普陀区	1	2	50	5	5	1	1	2	4	4	3	2	2	4	4	3
692	天津-天津市-西青区	1	2		4	4	2	4		4	4	4	4	4	4	4	4
693	贵州-贵阳市-南明区	2	2	20	2	4	1	1		4	4	4	4	4	4	4	4
694	天津-天津市-津南区	1	2	20	4	6	3	4		4	4	4	4	4	4	4	4
695	天津-天津市-北辰区	1	1	21	4	5	1	1	1	4	4	4	4	2	4	2	2
696	天津-天津市-河东区	1	2	20	4	4	2	2	3	4	3	3	3	3	4	3	4
697	天津-天津市-西青区	1	2	20	4	5	1	1	0.2	4	4	4	4	4	4	4	4
698	天津-天津市-西青区	1	2	21	4	5	2	2		4	4	4	4	4	4	3	3
699	天津-天津市-西青区	1	2	19	4	2	1	1		4	4	4	1	3	4	4	4
700	天津-天津市-西青区	1	2	21	4	3	3	4		4	4	4	4	3	4	4	4
701	湖南-长沙市-开福区	2	2	22	4	5	2	3		4	4	4	4	4	4	4	4
702	天津-天津市-西青区	1	2	21	4	6	3	2		4	4	3	3	3	4	3	4
703	天津-天津市-西青区	1	1	22	4	6	2	2	5	4	4	3	3	3	4	3	4
704	北京-北京市-丰台区	1	2	25	4	6	1	1	2	4	4	3	3	3	4	4	4
705	湖南-长沙市-天心区	2	1	22	4	5	2	3		4	4	3	3	3	4	3	3
706	天津-天津市-西青区	1	2	29	4	5	2	2	1	4	4	4	4	4	4	4	4
707	天津-天津市-南开区	1	2	20	4	5	1	1		4	3	3	3	3	4	3	4
708	天津-天津市-西青区	1	2	20	4	1	2	1	2	4	4	4	4	4	4	4	4
709	天津-天津市-河北区	1	2	20	4	4	1	1	6	4	4	4	4	4	4	3	4
710	天津-天津市-西青区	1	2	20	4	5	2	2		4	4	4	3	3	4	4	4
711	天津-天津市-西青区	1	2	20	4	5	2	2	1	4	4	4	4	4	4	4	4
712	天津-天津市-滨海新区	1	2	20	4	5	1	1	1	4	4	3	3	3	4	4	4
713	北京-北京市-门头沟区	1	1	25	4	5	2	2		4	4	3	3	2	4	4	4
714	河南-郑州市-金水区	2	1	50	4	6	1	4	1	4	4	3	3	1	4	3	3
715	天津-天津市-西青区	1	2	22	4	5	1	2		4	3	3	1	3	4	3	4
716	天津-天津市-滨海新区	1	2	20	4	5	3	4		4	4	4	3	3	4	4	4
717	河南-许昌市-魏都区	4	2	27	4	5	2	2	1	4	4	3	4	4	4	3	4
718	湖南-长沙市-岳麓区	2	2	25	5	5	2	2		4	4	4	4	3	4	3	4
719	广西-南宁市-青秀区	2	1	48	2	2	2	2	1	4	4	4	4	3	4	4	4
720	北京-北京市-海淀区	1	2	32	5	1	1	1	1	4	3	4	4	4	4	4	4
721	天津-天津市-北辰区	1	2	21	4	2	2	2	2	4	4	4	4	1	4	4	4
722	天津-天津市-西青区	1	1	21	4	6	2	1		4	4	3	3	4	4	3	3
723		2	1	35	5	5	1	1	2	4	3	3	3	4	4	3	3
724	天津-天津市-滨海新区	1	2	20	4	4	2	2	2	4	4	4	4	4	4	3	4
725	北京-北京市-东城区	1	2	46	5	5	1	1	1	4	4	4	4	4	4	4	4
726	天津-天津市-西青区	1	2	21	4	3	2	2	0.5	4	4	4	4	3	4	3	4
727	天津-天津市-西青区	1	2		4	4	2	2		4	4	4	4	4	4	4	4
728	天津-天津市-西青区	1	2	20	4	2	1	1		4	3	3	4	4	4	1	4
729	天津-天津市-河西区	1	2	20	4	2	1	1		4	4	3	4	3	4	4	4
730	湖南-长沙市-雨花区	2	2	29	5	3	1	1	0.5	4	4	4	4	4	4	4	4
731	天津-天津市-西青区	1	1	21	4	6	1	1		4	4	4	3	4	4	3	4
732	天津-天津市-西青区	1	2	21	4	6	2	2	1	4	4	4	4	4	4	3	3
733	天津-天津市-北辰区	1	2	22	4	2	2	2	1	4	4	3	3	3	3	3	4
734	湖北-武汉市-武昌区	3	1	27	5	6	1	2		4	3	3	3	3	4	4	4
735	山东-济南市-市中区	2	2	22	4	3	1	1	2	4	4	4	4	4	4	4	4
736	天津-天津市-南开区	1	2	21	4	5	1	1	1	4	4	4	4	4	4	4	4
737	广东-广州市-番禺区	2	1	24	5	3	1	1	1	4	4	3	3	3	4	2	4
738	河南-郑州市-二七区	2	1	41	5	4	1	1	0.5	4	3	4	3	3	4	4	4
739	天津-天津市-西青区	1	1	22	4	4	1	1		4	4	4	3	3	4	3	3
740	山东-济南市-市中区	2	2	21	4	1	1	1	1	4	3	3	3	1	4	3	3
741	湖南-长沙市-岳麓区	2	2	33	5	2	3	2		4	4	4	4	4	4	4	4
742	湖南-长沙市-岳麓区	2	2	21	5	6	1	2	0.5	4	4	4	4	3	4	4	4
743	广西-桂林市-七星区	4	2		5	1	1	1		4	4	4	3	2	4	3	4
744	天津-天津市-宁河区	1	2	20	4	2	1	1	1	4	4	4	4	1	4	4	4
745	山东-济南市-市中区	2	1	18	4	5	2	1	1	4	4	4	4	4	4	3	4
746	湖南-郴州市-临武县	5	1	19	4	5	1	2	1	4	4	4	3	3	4	3	4
747	湖南-岳阳市-岳阳楼区	4	1	50	1	5	3	3		1	4	4	4	4	4	4	4
748	江西-赣州市-章贡区	3	1	28	5	2	1	4	6	2	4	4	3	4	4	4	3
749	广东-广州市-天河区	2	1	24	5	4	2	1		4	4	4	3	2	4	3	4
750	山东-济南市-市中区	2	2	22	4	1	1	1	1	4	4	4	4	4	4	4	4
751	北京-北京市-大兴区	1	1	46	4	3	1	2		4	3	3	3	2	4	3	3
752	天津-天津市-红桥区	1	1	24	4	5	2	1		4	4	3	4	4	4	4	4
753	湖南-长沙市-岳麓区	2	2	18	4	5	1	1		4	4	4	4	4	4	4	4
754	广西-南宁市-西乡塘区	4	1	42	2	3	1	1	5	4	4	4	3	3	4	3	3
755	湖南-长沙市-岳麓区	2	2		4	5	1	1	3	4	4	3	3	3	4	4	3
756	四川-绵阳市-游仙区	4	2	22	4	5	2	2		4	4	4	4	3	4	4	4
757	天津-天津市-北辰区	1	2	21	4	4	1	1	2	4	4	4	4	3	4	3	3
758	广东-广州市-荔湾区	2	2	31	5	1	1	1		4	3	3	2	2	4	4	4
759	山东-青岛市-崂山区	3	1	27	5	5	1	1	1	4	4	4	3	3	4	3	4
760	河南-郑州市-金水区	2	2	20	4	1	1	1	2	4	4	4	4	3	4	4	4
761	天津-天津市-西青区	1	1	20	4	6	1	2		4	4	4	3	3	4	4	4
762	江苏-南京市-玄武区	2	1	32	2	1	1	1	2	4	3	2	3	2	4	3	4
763	山东-济南市-市中区	2	2	17	4	1	1	1		4	4	4	4	4	4	4	4
764	上海-上海市-浦东新区	1	1	48	3	5	3	2		4	4	3	4	3	4	3	4
765	广西-南宁市-青秀区	2	2	28	5	5	1	1		4	4	4	4	3	4	4	4
766	天津-天津市-西青区	1	2	22	4	4	2	1	1	4	3	3	4	4	4	4	4
767	河南-郑州市-高新开发区	2	1	48	5	5	1	1	6	4	4	3	4	3	4	4	4
768	山东-济南市-市中区	2	2	22	4	2	1	1		4	4	4	4	1	2	3	3
769		4	1	30	2	5	1	1		4	3	3	3	3	4	4	4
770	山东-济南市-市中区	2	2	21	4	1	1	1	2	4	4	4	4	4	4	3	4
771	天津-天津市-西青区	1	2	20	4	4	1	2	1	4	4	4	4	1	4	3	4
772	山东-济南市-市中区	2	2	22	4	3	1	1	1	4	4	3	4	4	4	4	4
773	福建-泉州市-丰泽区	4	1		3	5	2	2	3	4	4	3	3	3	4	4	4
774	山东-济南市-市中区	2	2	21	4	1	1	1	1	4	4	2	4	2	4	3	3
775	天津-天津市-南开区	1	1	21	4	1	1	1	5	4	4	3	3	3	4	3	3
776	天津-天津市-滨海高新区	1	2	33	2	1	1	1		4	4	4	4	1	4	4	4
777	山东-日照市-五莲县	5	2	20	4	5	2	2	4	4	4	4	3	3	4	4	4
778	湖南-长沙市-开福区	2	1	31	5	1	1	1	10	4	3	3	3	3	4	4	4
779	湖南-长沙市-岳麓区	2	2	20	4	5	2	2	1	4	4	3	3	3	4	4	4
780	天津-天津市-北辰区	1	2	21	4	4	1	1		4	4	4	4	4	4	4	4
781	湖南-长沙市-岳麓区	2	2	20	4	2	2	1	0.5	4	4	3	3	4	4	4	4
782	广东-湛江市-赤坎区	4	2	19	4	5	2	1		4	4	3	4	3	4	4	4
783	北京-北京市-石景山区	1	2		5	1	1	1	1	4	4	3	4	3	4	4	4
784	湖南-长沙市-天心区	2	1	26	4	5	2	2		4	4	4	4	2	4	4	4
785	天津-天津市-西青区	1	1	23	4	6	2	1		4	3	4	3	4	4	4	4
786	湖南-长沙市-岳麓区	2	2	18	4	4	2	2		4	4	4	4	3	4	4	4
787	天津-天津市-西青区	1	1	19	4	5	1	1	10	4	4	4	3	3	4	3	4
788	天津-天津市-西青区	1	1	21	4	5	1	1		4	4	4	3	3	4	4	4
789		1	1	21	4	1	2	2	1	4	3	3	3	3	4	4	4
790	湖南-长沙市-岳麓区	2	2	23	4	4	2	2		4	4	3	3	3	4	4	4
791	山东-济南市-市中区	2	2	22	4	1	1	1	4	4	4	3	3	1	4	2	3
792		2	1	24	5	5	2	2	2	4	4	4	4	4	4	4	4
793	湖南-长沙市-岳麓区	2	2	20	4	3	1	1	1	4	3	3	4	3	4	4	4
794	河南-郑州市-金水区	2	1	39	5	6	1	1	0	4	3	3	3	3	4	3	3
795	天津-天津市-津南区	1	2		4	5	1	1		4	4	4	4	4	4	4	4
796	广西-河池市-金城江区	4	1	55	2	1	2	3	24	1	4	4	3	4	4	4	4
797	四川-成都市-武侯区	2	2	24	5	3	2	4	2	4	4	4	4	4	4	4	4
798	天津-天津市-西青区	1	2	20	4	5	2	2		4	4	4	4	4	3	3	4
799	湖南-长沙市-岳麓区	2	2	20	4	3	1	1	4	4	4	3	3	2	4	4	4
800	湖南-长沙市-岳麓区	2	2	32	5	2	1	1	1	4	4	4	3	3	4	4	3
801	北京-北京市-海淀区	1	2	27	5	1	1	1	2	4	3	2	3	3	4	3	3
802	天津-天津市-滨海高新区	1	1	20	4	5	1	1		4	4	4	4	4	4	2	3
803	山东-济南市-市中区	2	2	19	4	5	1	1	1	4	4	3	3	2	4	3	3
804	湖南-长沙市-岳麓区	2	1	22	5	5	1	1	3	4	4	4	2	3	4	4	4
805	河南-郑州市-中原区	2	2	31	3	5	2	2	1	4	4	4	4	3	4	3	3
806	上海-上海市-徐汇区	1	2	27	5	1	1	1	5	4	3	3	4	4	4	4	4
807	湖北-武汉市-洪山区	2	1	25	5	6	2	2	1	4	4	3	4	2	4	3	3
808	湖南-长沙市-岳麓区	2	1	26	5	2	2	1		4	4	4	3	3	4	3	3
809	天津-天津市-西青区	1	2	22	4	6	2	4	1	4	4	4	4	4	4	3	4
810	湖南-长沙市-岳麓区	2	1	19	4	5	1	1		4	3	4	3	4	4	3	4
811	辽宁-沈阳市-铁西区	2	1	23	5	1	1	1	3	4	3	3	3	4	4	4	4
812	北京-北京市-通州区	1	2	30	5	5	1	1	1	4	4	4	4	1	4	4	4
813	山东-济南市-市中区	2	2	22	4	3	1	1	1	4	4	4	4	4	4	4	4
814	北京-北京市-丰台区	1	1	43	5	1	1	1	1	4	4	3	4	3	4	4	4
815	江苏-苏州市-工业园区	4	1	27	4	6	1	2		4	4	3	4	4	4	3	4
816	山东-济南市-市中区	2	1	20	4	1	1	1	1	4	4	3	4	2	4	3	4
817	山东-济南市-市中区	2	2	19	4	1	1	1		4	4	4	4	3	4	3	4
818	北京-北京市-西城区	1	1	45	4	1	1	1		4	4	3	3	3	4	3	4
819	北京-北京市-朝阳区	1	2	30	5	6	1	1	0.5	4	3	3	3	4	4	4	4
820	北京-北京市-西城区	1	1	40	5	1	2	2	5	4	4	4	4	3	4	4	4
821	广东-广州市-番禺区	2	2	24	5	2	1	1	1	4	4	4	3	3	4	3	4
822	山东-济南市-市中区	2	2	20	4	5	1	1		4	4	4	3	3	4	4	4
823	山东-烟台市-海阳市	6	2	20	4	4	2	1	1	4	2	4	3	3	4	3	3
824	天津-天津市-东丽区	1	1	22	4	5	2	2	2	4	3	3	3	3	4	3	3
825	天津-天津市-西青区	1	2	21	4	5	2	2		4	3	3	4	2	4	4	4
826	天津-天津市-滨海新区	1	2	20	4	1	1	1	0.5	4	3	3	4	3	4	4	4
827	湖南-长沙市-岳麓区	2	1		4	6	1	4	0	4	4	4	4	4	4	4	4
828	山东-济南市-市中区	2	2	19	4	6	1	1	1	4	4	3	3	4	4	3	4
829	湖南-株洲市-株洲县	5	2	50	3	2	2	3		4	4	3	4	3	4	3	4
830	湖南-长沙市-岳麓区	2	2	22	5	5	2	2	1	4	4	3	3	3	4	3	4
831	天津-天津市-西青区	1	2	20	4	6	2	4		4	3	4	4	1	4	3	4
832	广东-深圳市-福田区	3	1	25	4	6	2	4	1	4	4	4	4	1	4	3	3
833	山东-济南市-市中区	2	2	19	4	6	1	4		4	4	3	4	3	4	4	4
834	湖南-长沙市-岳麓区	2	1	23	4	6	1	4	5	4	4	4	4	4	4	3	3
835	山东-济南市-济阳县	5	2	19	4	6	1	1	1	4	4	3	4	4	4	2	3
836	湖南-长沙市-岳麓区	2	2	26	5	5	2	3	1	4	4	3	4	3	4	3	4
837	河南-开封市-龙亭区	4	2	22	4	3	1	1	1	4	4	4	4	4	4	3	3
838	天津-天津市-西青区	1	1	21	4	6	1	1		4	4	4	4	4	4	3	4
839	湖南-长沙市-岳麓区	2	2	25	5	5	2	2	0.2	4	4	4	4	4	4	4	4
840	湖南-长沙市-开福区	2	2	25	5	5	2	2	0.5	4	4	3	3	3	4	3	4
841	湖南-长沙市-岳麓区	2	1		4	1	2	1	5	4	4	3	3	2	4	3	3
842	山东-济南市-历下区	4	1	21	4	5	1	1	1	4	4	4	2	2	4	4	4
843	山东-济南市-市中区	2	1	22	4	1	1	1		4	3	3	4	3	3	4	3
844	广东-广州市-天河区	2	1	27	4	1	1	1	2	4	4	4	4	3	3	3	3
845	北京-北京市-东城区	1	2	45	5	1	2	2	0.5	4	4	3	3	3	4	3	4
846	山东-济南市-长清区	2	1	19	4	1	1	1	1	4	4	4	4	4	4	2	4
847	海南-海口市-美兰区	2	1	25	5	5	2	2		4	4	4	4	3	4	4	4
848	湖南-长沙市-岳麓区	2	1	24	5	3	2	1	2	4	3	3	3	2	3	2	3
849	陕西-西安市-未央区	2	2	21	3	5	1	1	2	4	3	3	4	3	4	4	4
850	天津-天津市-西青区	1	1	25	5	3	1	1	1	4	4	3	3	3	4	3	3
851	安徽-阜阳市-临泉县	5	1	21	4	5	2	4		4	4	3	3	3	4	3	3
852	北京-北京市-西城区	1	2	30	5	1	1	1		4	3	2	2	3	4	4	4
853	上海-上海市-徐汇区	2	2	26	5	5	2	2	1	4	4	4	3	2	4	1	4
854	天津-天津市-北辰区	1	1	22	4	1	1	1		4	4	4	4	2	3	2	4
855	湖南-长沙市-岳麓区	2	1	22	4	6	1	1		4	4	3	4	4	4	3	4
856	天津-天津市-西青区	1	1	20	4	4	1	1	10	4	4	4	4	4	4	4	4
857	广西-河池市-金城江区	4	1	53	1	1	2	3	1	3	4	4	4	4	3	4	4
858	北京-北京市-朝阳区	1	2	35	5	1	1	1	14	4	3	3	3	3	3	3	3
859		1	1		2	4	3	2		3	4	3	1	2	1	4	4
860	北京-北京市-西城区	1	2	39	5	3	2	1		4	4	3	3	3	3	4	4
861	江苏-南京市-栖霞区	2	1	27	5	1	1	1	1	4	3	3	4	3	4	3	3
862	北京-北京市-朝阳区	1	2	43	5	6	1	4	2	4	4	3	3	2	4	4	4
863	湖南-长沙市-岳麓区	2	1	26	5	5	2	2	1	4	3	4	4	4	4	3	4
864	上海-上海市-徐汇区	1	1	25	4	1	1	1		4	3	3	3	3	4	3	4
865	广东-广州市-越秀区	2	2	25	5	5	1	1	1	4	3	3	3	2	4	4	4
866	云南-昆明市-盘龙区	2	2	20	4	2	2	2		4	4	4	4	4	4	4	4
867	天津-天津市-北辰区	1	2	22	4	3	1	4		4	4	3	4	4	4	3	4
868	山东-济南市-天桥区	2	2	28	4	1	1	1	4	4	4	4	4	3	4	4	4
869	河南-郑州市-高新开发区	2	1	47	5	5	1	1	3	4	4	3	3	3	4	4	4
870	北京-北京市-东城区	1	1	26	5	5	1	1		4	4	3	3	3	4	3	4
871	湖南-长沙市-开福区	2	2	24	5	6	2	2		4	3	3	4	3	4	4	4
872	湖南-长沙市-开福区	2	1	24	5	5	1	1	3	4	4	4	4	3	4	4	4
873		1	1		5	5	2	1		4	3	3	4	3	4	4	4
874	湖南-长沙市-岳麓区	2	2	24	5	2	2	1	0.5	4	4	4	3	3	4	3	4
875		2	1		4	3	1	1		4	3	4	4	2	4	2	3
876	湖北-武汉市-洪山区	2	2		4	5	3	2		4	4	4	3	3	4	4	4
877	北京-北京市-密云区	1	1	46	5	3	1	1	2	4	4	4	4	3	4	3	3
878	广东-佛山市-禅城区	4	1	50	3	6	2	2	2	4	4	3	4	1	4	4	4
879	湖南-长沙市-开福区	2	1	25	4	2	2	2	3	4	4	4	4	3	4	3	4
880	湖南-长沙市-岳麓区	2	2	23	5	1	1	1	2	4	4	3	3	3	4	4	4
881	广东-佛山市-禅城区	4	2	46	2	6	2	2	2	4	4	3	3	4	4	4	4
882	北京-北京市-海淀区	1	1		4	1	1	1	2	4	4	3	4	3	4	3	4
883	湖南-长沙市-岳麓区	2	2	19	4	4	2	2	4	4	4	3	3	3	4	4	4
884	广西-来宾市-兴宾区	4	2	20	3	4	1	2		4	4	4	4	3	4	4	4
885	湖南-长沙市-开福区	2	2	24	5	6	2	2	0	4	4	4	3	1	4	4	4
886	湖南-长沙市-开福区	2	1	21	4	5	2	2	2	4	4	4	4	4	4	4	4
887	湖南-长沙市-开福区	2	1	22	4	6	1	1		4	3	2	3	1	4	3	3
888	浙江-杭州市-滨江区	2	2	22	4	5	1	1		4	4	3	3	3	4	3	4
889		4	1	25	3	3	2	1	0.5	4	4	4	4	3	4	3	3
890	天津-天津市-津南区	1	2	25	5	6	2	2	1	4	4	4	3	3	4	3	3
891	北京-北京市-西城区	1	1	28	4	6	1	1	1	4	4	3	4	2	4	4	4
892	陕西-西安市-莲湖区	3	2	33	4	5	1	1	2	4	3	3	4	2	4	3	4
893	北京-北京市-房山区	1	2	33	5	4	1	3	1	4	4	4	4	3	4	3	3
894		1	1	11	1	4	2	4	0.5	4	4	4	4	3	4	4	4
895		2	2	47	5	1	1	1		4	4	3	4	4	4	4	4
896	湖南-长沙市-芙蓉区	1	2	20	4	2	2	2		4	4	4	4	4	2	4	4
897	浙江-杭州市-西湖区	2	1	28	3	4	1	1	1	4	3	3	3	3	4	3	3
898	山西-太原市-万柏林区	2	2		4	5	2	2	0	4	4	4	4	2	4	3	3
899	甘肃-兰州市-西固区	2	2	42	4	5	3	2		4	3	3	3	2	4	3	3
900	湖南-长沙市-芙蓉区	2	2	20	4	6	3	4		4	4	4	4	1	4	3	4
901	陕西-西安市-灞桥区	1	1	29	2	5	2	3		4	4	3	3	3	4	3	4
902	湖南-长沙市-芙蓉区	2	2	21	4	6	1	4	5	4	4	4	4	4	4	2	3
903	陕西-西安市-灞桥区	4	2	28	4	2	1	1	1	4	4	4	4	2	4	3	4
904		2	2	43	3	3	1	1	1	4	4	3	3	3	4	3	4
905	陕西-西安市-灞桥区	2	2	28	2	6	1	1		4	4	4	4	4	4	4	4
906	陕西-西安市-灞桥区	2	2	47	4	5	1	1		4	4	4	4	3	4	4	4
907	陕西-西安市-灞桥区	2	2	30	3	5	1	4		4	4	4	4	2	4	3	4
908	江西-九江市-浔阳区	4	1	18	3	3	1	3	1	4	4	4	4	4	4	4	4
909	陕西-西安市-灞桥区	2	1	50	3	5	2	1	10	4	4	4	4	3	4	3	4
910	陕西-西安市-雁塔区	2	1	24	4	1	1	1		4	4	3	3	3	4	3	4
911	湖南-长沙市-开福区	2	2	21	4	2	1	1		4	4	4	4	2	4	4	4
912	陕西-西安市-灞桥区	2	2	30	3	5	2	4	1	2	4	4	4	1	4	4	4
913	湖北-武汉市-洪山区	2	1	20	4	6	1	1		4	4	3	3	3	4	3	4
914	湖南-长沙市-芙蓉区	2	2	20	4	5	2	2	0.5	4	4	4	4	4	4	4	4
915		5	2	20	4	1	2	2		4	4	4	4	3	4	3	3
916	山东-青岛市-李沧区	3	1	50	4	1	2	3	3	4	4	4	3	3	4	4	4
917	湖南-长沙市-岳麓区	2	1	19	4	1	2	1	1	4	4	3	2	3	4	3	4
918	陕西-西安市-灞桥区	1	2	27	3	6	1	1	2	4	4	3	4	4	4	4	4
919	北京-北京市-海淀区	1	1	24	5	6	1	1	2.5	4	3	3	3	3	4	4	4
920	湖南-长沙市-芙蓉区	2	2	20	4	6	2	2		4	4	4	4	3	4	4	3
921	甘肃-兰州市-城关区	1	2		4	3	3	1		4	4	4	4	3	4	4	4
922	湖南-长沙市-岳麓区	2	1	19	4	1	1	1	1	4	4	4	3	3	4	4	4
923	湖南-长沙市-开福区	2	2	27	5	5	2	1		4	4	4	4	4	4	3	4
924		6	2	48	4	1	2	3	1	3	4	4	4	3	3	3	4
925	湖南-长沙市-芙蓉区	2	2	22	4	4	3	2	0.5	4	4	4	3	2	4	4	4
926	湖南-长沙市-芙蓉区	2	1	20	4	6	3	4	1	4	4	4	3	2	4	3	3
927	湖南-长沙市-芙蓉区	2	2	20	4	6	2	4		4	4	3	3	3	4	4	4
928	陕西-西安市-灞桥区	2	2	21	4	5	2	3	2	4	4	3	3	3	4	4	4
929	陕西-西安市-灞桥区	2	2	30	5	1	1	1	2	4	4	4	4	4	4	4	4
930	江苏-无锡市-滨湖区	4	1	55	4	5	1	2	1	4	4	4	4	4	4	4	4
931	甘肃-兰州市-城关区	2	2	48	2	1	1	1		4	3	4	4	1	4	4	4
932	陕西-西安市-曲江新区	2	1	58	3	1	2	3	14	4	4	4	4	4	3	4	4
933	甘肃-白银市-靖远县	6	2	22	4	5	2	2		4	4	3	4	2	4	3	3
934	陕西-西安市-灞桥区	3	1	26	3	1	1	1	2	4	4	3	4	2	4	4	4
935	湖南-长沙市-开福区	2	2	45	4	1	1	1		4	4	3	4	4	4	4	4
936	福建-厦门市-湖里区	3	1		5	1	1	1	2	4	3	3	1	3	4	3	4
937	陕西-西安市-曲江新区	2	2	26	4	5	1	1	20	4	4	4	4	4	4	4	4
938	广西-南宁市-青秀区	2	1	35	3	1	1	1	1	4	4	1	4	3	4	4	4
939	湖南-长沙市-芙蓉区	2	1	20	4	5	2	2	2	4	3	3	3	3	4	3	3
940	湖北-武汉市-武昌区	2	1	21	4	5	2	1	2	4	4	3	3	3	4	4	4
941	陕西-西安市-新城区	2	2	45	3	2	1	1	1	4	4	4	4	3	4	3	4
942	河南-郑州市-中原区	2	2	22	5	2	2	2	1	4	4	4	4	4	4	4	4
943	湖南-长沙市-天心区	2	2	24	5	5	2	1	1	4	4	3	3	3	4	3	3
944	青海-西宁市-城中区	2	2	50	4	2	2	3		4	4	4	4	4	4	3	4
945	北京-北京市-朝阳区	1	1	42	5	6	1	2	2	4	4	4	4	4	4	3	3
946	甘肃-兰州市-城关区	2	2	47	2	2	3	3		2	4	4	4	4	4	4	4
947	湖南-长沙市-岳麓区	2	2	25	5	6	2	2	2	4	4	4	4	3	4	3	4
948	陕西-西安市-碑林区	2	1	40	4	5	1	3	8	4	4	3	3	3	4	4	4
949	山西-运城市-盐湖区	4	1	51	4	2	1	1	1	4	3	3	3	3	4	4	4
950	湖南-长沙市-岳麓区	2	1	22	4	5	1	1	2	4	4	3	3	2	4	3	3
951	湖南-长沙市-岳麓区	2	1	20	4	4	2	1	0	4	4	4	4	2	4	4	4
952	江苏-无锡市-滨湖区	4	2	50	4	4	2	3	0.01	4	4	3	4	3	4	4	4
953	山东-济南市-历下区	2	1	50	4	6	1	4		4	4	4	3	3	4	4	4
954	陕西-西安市-未央区	2	1	40	4	6	1	4	3	4	4	4	4	3	4	4	4
955		2	1		4	1	1	3		3	4	3	4	4	4	3	4
956	天津-天津市-西青区	1	2	20	4	5	2	1	0.2	4	4	4	4	3	4	4	4
957	天津-天津市-津南区	1	2	26	5	2	1	1	1	4	4	4	4	3	4	3	3
958	天津-天津市-西青区	1	1		4	5	1	1	1	4	4	4	3	3	4	3	4
959	河南-平顶山市-卫东区	4	1	51	4	3	2	4		4	3	3	4	2	3	3	3
960	甘肃-白银市-白银区	1	2		4	2	1	1		4	4	4	4	3	4	3	3
961	湖北-武汉市-洪山区	2	1	25	4	1	1	1	5	4	3	3	4	1	4	4	4
962	陕西-西安市-碑林区	2	1	25	5	2	1	1	2	4	4	3	3	3	4	4	4
963	湖北-武汉市-硚口区	2	2	25	5	5	2	2		4	3	3	3	3	4	4	4
964	陕西-西安市-灞桥区	2	2	32	4	5	1	1		4	4	3	4	3	4	4	4
965	广西-南宁市-青秀区	2	1	25	3	5	2	2	1	4	4	1	4	2	4	3	3
966	广西-南宁市-青秀区	2	1	23	4	5	2	2	1	4	4	4	4	3	4	3	3
967	广西-南宁市-青秀区	2	2	24	4	5	3	2	0.5	4	4	3	3	3	4	4	4
968	广东-深圳市-罗湖区	3	1	23	4	5	2	2	5	4	4	3	4	3	4	4	4
969	湖南-长沙市-芙蓉区	2	2	21	4	6	2	4	0	4	4	4	4	4	4	4	4
970	广西-南宁市-青秀区	2	2	24	5	5	1	1	2	4	4	4	4	3	4	4	4
971	北京-北京市-朝阳区	1	1	47	5	5	2	3	1	4	4	3	4	1	4	4	4
972	天津-天津市-津南区	1	2		5	2	1	1		4	4	4	3	3	4	3	4
973	陕西-西安市-灞桥区	2	1	29	2	5	3	3	2	4	4	2	4	2	3	4	3
974	青海-西宁市-城西区	2	2	50	4	6	1	2	0	4	4	4	4	4	4	4	4
975	上海-上海市-徐汇区	1	2	24	5	2	1	1	1	4	4	3	3	3	4	4	4
976	上海-上海市-浦东新区	1	1	27	4	5	2	2	0	4	3	3	4	4	4	4	4
977	北京-北京市-石景山区	1	2	50	5	6	1	2	2	4	4	4	4	3	4	4	4
978		1	2	20	4	4	2	2	0.5	4	4	4	4	4	4	4	4
979	青海-西宁市-城西区	2	1	50	4	5	1	2	1	4	3	3	3	3	4	4	4
980	湖南-长沙市-芙蓉区	2	1	120	4	5	2	2	150	4	4	4	4	4	4	4	4
981	湖南-长沙市-开福区	2	2	24	5	4	1	1		4	4	3	4	3	4	4	4
982	湖南-长沙市-岳麓区	2	2	22	4	5	3	2	1	4	3	3	3	3	4	3	3
983	湖北-武汉市-硚口区	2	2	26	5	5	2	2	3	4	4	3	4	3	4	3	4
984	湖南-长沙市-开福区	2	2	46	4	1	1	1	1.5	4	4	3	4	3	4	4	4
985	湖南-衡阳市-蒸湘区	4	2	22	5	4	2	2	2	4	4	4	4	2	3	4	4
986	北京-北京市-顺义区	1	1	45	4	6	1	4	0	4	4	4	4	4	4	4	4
987	陕西-西安市-雁塔区	1	1	22	4	4	1	1	5	4	2	2	2	2	2	2	2
988	河南-郑州市-二七区	2	2		5	3	2	1		4	4	4	4	3	4	4	4
989	湖南-长沙市-岳麓区	2	1		5	5	1	1		4	4	4	3	3	4	3	4
990	辽宁-大连市-甘井子区	3	2	20	4	6	2	1	0	4	4	4	4	4	4	4	4
991	天津-天津市-北辰区	1	2	22	4	4	2	4		4	4	4	3	3	4	4	4
992	上海-上海市-青浦区	1	2	22	5	4	2	2	3	4	4	4	4	3	4	3	3
993	天津-天津市-津南区	1	1	23	4	5	2	4	0.1	4	3	3	3	2	4	4	4
994	上海-上海市-闵行区	1	1	24	5	6	2	1		4	4	3	3	3	4	3	3
995	广东-深圳市-龙华新区	4	2	22	4	1	1	1	1	4	3	4	4	2	4	3	4
996	湖南-长沙市-天心区	2	1	25	4	5	2	3	1	4	4	3	1	1	4	2	4
997	河南-安阳市-汤阴县	5	1	49	4	5	1	1		4	3	4	4	3	4	4	4
998	湖北-武汉市-硚口区	2	1	25	5	2	2	1	1	4	3	3	3	2	4	3	3
999	福建-厦门市-集美区	3	1	48	4	5	1	1	1	3	4	4	3	1	4	4	4
1000	河南-郑州市-二七区	2	1	23	4	5	1	1		4	4	3	3	3	4	4	4
1001	广西-柳州市-柳南区	4	1	61	3	1	2	2	5	4	3	3	4	3	4	4	4
1002		1	1		4	1	1	1		1	1	1	1	1	1	1	1
1003	湖南-长沙市-开福区	2	2	43	5	5	3	1	0	1	4	4	4	1	4	4	4
1004	湖南-长沙市-天心区	2	1	32	4	1	1	1	1	4	3	3	3	3	4	4	4
1005	山东-济南市-历下区	2	2	21	3	5	1	1	8	4	4	3	4	4	4	3	4
1006	北京-北京市-海淀区	1	2	27	5	2	1	1	1	4	4	3	3	3	4	3	4
1007	湖南-长沙市-岳麓区	2	2	45	5	6	2	3		4	4	4	4	4	4	4	4
1008	辽宁-沈阳市-沈北新区	2	2	20	4	6	2	2	2	4	3	4	3	3	4	3	4
1009	湖南-怀化市-芷江侗族自治县	5	1	50	4	5	2	3	2	4	4	4	4	3	4	3	3
1010	山东-青岛市-市南区	4	2	36	3	5	1	3		4	4	4	4	4	4	4	4
1011		1	2	31	5	6	2	4	0.5	4	4	2	4	2	4	3	4
1012	山东-济南市-历下区	2	1	23	4	1	1	1	1	4	3	3	3	2	4	3	4
1013	湖南-长沙市-天心区	2	1	50	4	1	1	1		4	4	3	3	1	4	3	4
1014	上海-上海市-徐汇区	1	2	45	5	5	2	2	2	4	4	4	4	4	4	4	4
1015	上海-上海市-青浦区	1	2		5	5	2	1		4	4	3	3	3	4	4	4
1016	天津-天津市-河北区	1	1	36	5	2	1	3		4	4	4	4	4	4	3	4
1017	贵州-贵阳市-观山湖区	2	1	28	5	3	1	1	2.5	4	4	3	3	3	4	2	3
1018	河北-秦皇岛市-海港区	4	1	22	5	2	2	2	2	4	4	3	4	2	4	3	3
1019	江苏-苏州市-吴江区	5	1	36	5	1	1	1	1	4	4	4	4	4	4	4	4
1020	北京-北京市-西城区	1	1	40	3	6	1	4		4	4	3	4	3	4	3	4
1021	湖南-长沙市-芙蓉区	2	1	50	5	6	2	2	2	4	4	3	3	3	4	3	4
1022	甘肃-兰州市-城关区	2	2	46	3	1	1	1	1	4	4	3	4	3	4	3	3
1023	湖南-长沙市-雨花区	2	1	18	2	1	2	4	0.5	4	4	4	4	2	4	4	4
1024	上海-上海市-普陀区	1	1	35	5	2	1	1	2	4	3	3	4	3	4	3	3
1025	湖南-长沙市-岳麓区	2	1	28	4	1	1	1		4	4	3	1	2	4	3	4
1026	湖南-湘潭市-岳塘区	4	1	54	4	5	2	2	2	4	4	4	4	4	4	4	4
1027	湖南-长沙市-开福区	2	1	30	5	6	2	2	0.1	4	4	4	4	1	4	3	3
1028	湖南-长沙市-芙蓉区	2	2	20	4	6	2	4	0.5	4	4	4	4	3	4	4	4
1029	湖南-长沙市-开福区	2	1	28	4	6	1	4		4	4	3	3	3	4	3	4
1030	上海-上海市-长宁区	1	1	36	5	5	1	4	1	4	4	4	4	3	4	3	4
1031	湖南-长沙市-天心区	2	1	41	2	2	1	1	4	4	4	3	3	3	4	4	4
1032	浙江-温州市-鹿城区	4	1	50	4	1	1	1	2	4	4	4	3	3	4	4	4
1033	广东-深圳市-龙岗区	3	1	38	4	2	2	4	0.5	4	4	4	4	2	4	4	4
1034	广东-深圳市-南山区	3	2	41	4	5	2	2		4	4	4	4	1	4	3	4
1035	上海-上海市-杨浦区	1	1	28	5	5	1	1	1	4	4	3	4	3	4	4	4
1036	四川-成都市-青羊区	2	1	60	5	2	1	1		4	4	3	3	3	4	4	4
1037	广东-广州市-天河区	2	2	30	5	1	1	1	6	4	3	3	3	1	4	4	4
1038	湖南-长沙市-芙蓉区	1	2	20	4	5	2	2		4	3	3	2	2	4	3	3
1039	海南-海口市-龙华区	2	1	38	4	2	1	1		4	3	3	4	3	4	3	4
1040		2	2	27	5	1	1	2	1	4	4	4	3	3	4	3	4
1041	湖南-长沙市-岳麓区	2	1	25	5	3	1	1	0.5	4	4	4	4	4	4	3	4
1042	湖南-长沙市-天心区	2	1	41	5	6	2	3	2	4	4	3	3	3	4	4	4
1043	湖南-长沙市-岳麓区	2	2	22	4	2	2	3	1	4	4	4	4	3	4	3	4
1044	上海-上海市-青浦区	1	2		5	5	1	1		4	4	3	4	3	4	4	4
1045	北京-北京市-朝阳区	1	1	28	5	1	1	3	1	4	4	4	4	4	4	4	4
1046	四川-成都市-金牛区	2	1	29	5	1	1	1		4	4	3	4	3	4	3	4
1047	广东-佛山市-顺德区	5	1	27	4	6	2	2	1	4	4	3	3	2	4	3	3
1048	广东-深圳市-光明新区	1	1	23	3	5	1	2		4	4	4	3	3	4	3	4
1049	广东-深圳市-龙华新区	4	1	27	4	6	1	1		4	4	3	3	2	4	4	4
1050	湖南-长沙市-天心区	2	1	32	5	6	1	4	1	4	4	3	4	3	4	4	4
1051	湖南-长沙市-雨花区	2	2	26	4	6	2	2		4	4	3	4	2	4	4	4
1052	北京-北京市-西城区	1	2	32	5	5	1	1	2	4	4	3	3	4	4	4	4
1053	湖南-长沙市-开福区	2	1	22	4	4	2	2	2	4	4	4	4	3	4	4	4
1054	湖南-长沙市-岳麓区	2	1	22	5	5	2	1	10	4	4	4	4	3	4	4	4
1055	湖南-长沙市-岳麓区	2	2	23	5	5	2	1	1	4	4	3	4	3	4	3	4
1056	广东-广州市-白云区	2	2	19	4	4	2	2	1	4	4	4	4	3	4	4	4
1057	四川-成都市-青羊区	2	1	18	2	4	1	1	2	4	3	3	2	3	4	3	4
1058	湖南-长沙市-岳麓区	2	2	18	4	6	2	2	2	4	3	3	4	4	4	4	4
1059	湖南-长沙市-岳麓区	2	2	19	4	4	3	2	3	4	4	4	2	3	4	4	4
1060	湖南-长沙市-岳麓区	2	1	17	2	1	1	1	2	4	4	4	4	4	4	4	4
1061	湖南-长沙市-岳麓区	2	2	19	4	4	1	1	2	4	2	4	3	2	4	3	3
1062	湖南-长沙市-岳麓区	2	2	18	4	3	1	1	1	4	4	4	4	4	4	4	4
1063	湖南-长沙市-岳麓区	2	1	20	4	5	2	3	20	4	4	3	4	3	4	4	4
1064	湖南-长沙市-岳麓区	2	2	19	4	1	1	1		4	4	4	4	3	4	3	4
1065	湖南-长沙市-岳麓区	2	2	18	4	3	1	1		4	4	4	4	4	4	3	4
1066	湖南-长沙市-岳麓区	2	2	21	5	1	2	2	1	4	4	3	4	1	4	4	4
1067	湖南-长沙市-芙蓉区	2	2	21	4	6	2	2	1	4	4	4	2	4	4	3	4
1068	湖北-恩施土家族苗族自治州-恩施市	4	1	19	4	3	2	2	1	4	4	4	4	4	4	4	4
1069	青海-西宁市-城北区	2	1	50	2	2	2	3		3	4	4	3	1	4	4	4
1070	上海-上海市-闵行区	1	2	60	3	5	1	4		4	3	4	4	1	4	4	4
1071	广东-广州市-天河区	2	2	21	4	5	2	2		4	4	4	4	2	4	3	4
1072	安徽-滁州市-琅琊区	4	1	43	5	4	2	3	3	3	4	4	4	2	4	4	4
1073	上海-上海市-浦东新区	1	2	31	5	2	2	2	1	4	4	4	3	3	4	4	4
1074	广西-南宁市-西乡塘区	2	2	27	5	6	1	1	0.5	4	4	4	4	4	4	4	4
1075	湖南-长沙市-岳麓区	2	2	17	4	5	2	2		4	4	4	4	3	4	3	4
1076	湖南-长沙市-开福区	2	1	26	5	5	2	3	2	4	4	3	4	4	4	4	4
1077	四川-成都市-武侯区	2	1	22	4	6	1	2	7	4	4	4	3	3	4	3	3
1078	湖南-长沙市-岳麓区	2	2	26	5	5	2	2	1	4	4	4	4	1	4	4	4
1079	上海-上海市-徐汇区	1	2	24	5	5	2	1		4	4	3	3	3	4	4	4
1080	湖南-长沙市-岳麓区	2	2	20	4	5	3	2		4	4	4	4	3	4	4	4
1081	浙江-杭州市-江干区	2	2		5	5	1	2		4	2	3	4	4	4	4	3
1082	浙江-杭州市-西湖区	2	2	23	5	5	1	1	3	4	4	3	4	3	4	3	4
1083	浙江-杭州市-西湖区	2	2	23	5	2	1	1		4	4	4	4	2	4	3	3
1084	湖南-长沙市-岳麓区	4	2	21	4	2	2	3		3	4	4	4	4	4	4	4
1085	湖南-长沙市-芙蓉区	2	2	21	4	5	2	2	1	4	4	4	4	4	4	2	4
1086	浙江-杭州市-西湖区	2	2	24	5	1	1	1		4	4	4	4	4	4	4	4
1087	北京-北京市-朝阳区	2	2	23	5	2	1	1		4	3	3	3	1	4	2	4
1088	湖南-长沙市-岳麓区	2	1	24	4	5	2	3	1	4	3	2	2	2	4	4	4
1089	北京-北京市-朝阳区	1	2	24	4	2	1	1	3	4	4	4	3	3	4	4	4
1090	福建-厦门市-思明区	3	1	24	4	6	2	2		4	4	4	4	3	4	4	4
1091	陕西-咸阳市-杨陵区	4	2	21	4	5	1	1	1	4	4	4	4	3	4	3	3
1092	广东-深圳市-宝安区	3	1	24	5	5	1	1	2	4	4	4	4	3	4	4	4
1093	云南-昆明市-盘龙区	2	2		5	2	1	1		4	4	4	4	4	4	4	4
1094	北京-北京市-东城区	1	1	36	4	6	1	4	0.5	4	4	3	4	3	4	3	4
1095	河北-石家庄市-新华区	2	1	31	4	1	1	1	8	4	3	4	4	1	4	4	4
1096	湖南-长沙市-岳麓区	2	1	20	4	6	1	1		4	3	4	2	2	4	3	3
1097	上海-上海市-松江区	1	1	22	4	5	1	4	2	4	4	3	3	3	4	3	4
1098	福建-福州市-晋安区	2	2	26	5	6	1	1	0.7	4	3	4	3	3	4	4	3
1099	上海-上海市-徐汇区	1	2	25	5	4	1	1	0.5	4	3	3	3	3	4	3	4
1100	湖南-长沙市-开福区	2	2	21	4	5	2	2	2	4	3	4	3	3	4	4	4
1101	上海-上海市-徐汇区	1	2	26	5	3	1	1	2	4	4	3	4	3	4	3	3
1102	湖南-长沙市-天心区	2	2	26	5	4	1	1		4	4	4	3	3	4	4	4
1103	四川-成都市-金牛区	2	2	51	3	5	1	1	1.2	4	4	3	4	3	4	4	4
1104	湖南-长沙市-岳麓区	2	2	27	5	6	2	4	0.5	4	4	3	4	1	4	4	4
1105	湖南-长沙市-岳麓区	2	2	28	4	5	1	3	1	4	4	3	3	3	4	4	4
1106	湖南-长沙市-岳麓区	2	2	23	5	5	1	1	5	4	4	3	3	1	4	3	3
1107	广东-广州市-天河区	1	2	25	5	1	1	1	10	4	3	3	3	2	4	3	3
1108	湖南-长沙市-岳麓区	2	1	20	4	1	1	1	0.1	4	4	3	3	3	4	4	4
1109	广东-深圳市-南山区	3	1		5	2	1	1		4	4	3	3	3	4	3	4
1110	陕西-咸阳市-杨陵区	4	2	20	4	5	1	1	1	4	4	4	4	3	4	4	4
1111	上海-上海市-杨浦区	1	2	23	4	5	1	1	2	4	3	3	3	3	4	3	3
1112	甘肃-兰州市-城关区	2	2	25	5	5	2	4	2	4	4	4	4	4	4	4	4
1113	陕西-咸阳市-杨陵区	4	1	22	4	5	1	1	1.5	4	4	4	4	4	4	3	3
1114	湖南-长沙市-岳麓区	2	2	25	5	5	2	2	1	4	4	4	4	3	4	4	3
1115	湖南-长沙市-芙蓉区	2	2	21	4	6	2	2	1	4	4	4	3	3	4	4	4
1116	湖南-长沙市-天心区	2	1	21	4	6	2	1	3	4	4	4	3	3	4	4	4
1117	北京-北京市-朝阳区	1	2	25	5	2	1	1		4	4	3	4	3	4	3	4
1118	湖南-长沙市-岳麓区	2	2	20	4	5	2	2	1	4	4	4	4	1	4	4	4
1119	云南-昆明市-五华区	2	2		4	1	1	1	2	4	4	4	4	3	3	3	4
1120	甘肃-平凉市-崆峒区	4	1	45	3	2	2	4	2	4	4	4	4	3	4	4	4
1121	四川-成都市-锦江区	2	2	21	4	5	1	1	2	4	4	4	3	3	4	4	4
1122	广西-柳州市-柳南区	1	1	25	3	6	2	2	1	2	4	4	4	4	4	3	3
1123		5	1	56	3	1	3	2		2	4	4	3	3	4	4	4
1124	四川-成都市-青羊区	2	1	24	4	1	1	1	1	4	4	3	3	3	4	2	3
1125	湖南-长沙市-岳麓区	2	2	25	5	2	1	1	3	4	4	4	3	4	4	4	4
1126	上海-上海市-虹口区	1	1	45	4	1	1	1	1	4	3	3	3	3	4	3	3
1127	北京-北京市-海淀区	1	1	24	4	1	1	1	2	4	4	4	4	4	4	4	4
1128	湖南-长沙市-岳麓区	2	2	21	4	5	1	2		4	4	3	3	3	4	3	3
1129	上海-上海市-浦东新区	1	2	34	5	1	1	1	6	4	4	2	4	3	2	4	4
1130	贵州-贵阳市-花溪区	2	1	25	5	3	2	2	2	4	4	4	4	3	3	3	3
1131	湖南-长沙市-雨花区	2	1	21	4	5	1	1	0.1	4	4	4	4	1	4	3	3
1132	湖南-长沙市-岳麓区	2	1	20	4	1	1	1	4	4	4	4	3	3	4	3	3
1133	浙江-杭州市-西湖区	2	1	26	5	5	2	2		4	4	4	4	3	4	3	4
1134	陕西-西安市-雁塔区	2	2		5	5	2	2	0.3	4	3	3	3	3	4	2	4
1135	江西-南昌市-东湖区	2	1	26	4	6	1	4		4	3	4	3	3	4	3	4
1136	湖南-长沙市-开福区	2	2	23	4	5	2	2	2	4	4	3	3	2	4	4	4
1137	北京-北京市-海淀区	1	2	27	5	1	1	1	1	4	4	3	3	3	4	3	4
1138	山西-太原市-小店区	2	1		4	3	1	1		4	4	4	4	4	4	4	4
1139	湖南-长沙市-岳麓区	2	2	24	5	4	3	2	1	4	4	4	4	3	4	4	4
1140	广东-深圳市-福田区	4	2	24	4	4	2	3	5	4	4	4	4	3	4	4	4
1141	广东-深圳市-南山区	3	1	27	4	6	2	1	1	4	3	3	3	2	4	3	3
1142	北京-北京市-西城区	1	2	26	3	2	1	1		4	4	3	4	3	4	3	4
1143	湖南-长沙市-岳麓区	2	1		4	4	1	1	1	4	4	3	3	2	4	3	3
1144	北京-北京市-海淀区	1	2	46	5	3	1	4	0.5	4	3	3	3	3	4	4	4
1145	北京-北京市-昌平区	1	1	26	3	1	3	1	5	4	3	3	3	3	4	3	4
1146	天津-天津市-西青区	1	1	23	5	5	1	1	4	4	4	4	2	3	4	2	2
1147	湖南-长沙市-开福区	2	2	40	3	5	3	1	2	4	4	4	4	4	1	1	1
1148	湖南-长沙市-开福区	2	2	25	5	5	1	1		4	4	4	3	2	4	4	4
1149	北京-北京市-海淀区	1	2	22	4	6	2	2	1	4	4	3	4	2	4	3	4
1150	广东-深圳市-南山区	3	2	22	5	6	1	4		4	4	4	3	1	4	4	4
1151	四川-成都市-武侯区	2	2	25	5	5	1	1	1	4	4	3	4	3	4	4	4
1152		2	1	32	5	3	2	2	0.5	4	4	3	3	2	4	4	4
1153	天津-天津市-河北区	1	1	35	5	6	1	1		4	4	4	4	4	4	4	4
1154		2	2	30	5	1	2	1	8	4	4	3	4	1	4	3	3
1155	江苏-南京市-江宁区	2	2	24	4	1	1	1	3	4	4	4	4	4	4	4	4
1156	湖南-长沙市-芙蓉区	2	2	20	4	4	2	2	1	4	4	4	3	3	4	4	4
1157	湖南-长沙市-岳麓区	2	1	25	5	1	1	1		4	3	3	3	2	4	4	4
1158	湖南-长沙市-开福区	2	2	25	3	1	1	1	0.3	4	4	4	4	3	4	2	4
1159	湖南-长沙市-天心区	2	2	50	3	6	1	4	2	4	3	3	3	3	4	4	4
1160	湖南-长沙市-开福区	2	2	37	4	1	1	2	2	4	4	3	3	3	4	4	4
1161	湖南-长沙市-开福区	2	2	35	4	5	1	1		4	4	3	3	3	4	4	4
1162	湖南-长沙市-开福区	2	2	54	2	2	2	1		4	4	4	4	3	4	3	3
1163	湖南-长沙市-开福区	2	1		4	2	1	1		4	4	3	4	2	4	4	3
1164	湖南-长沙市-开福区	2	1	20	2	2	1	1	1	4	3	3	1	3	4	4	3
1165	天津-天津市-津南区	1	2	54	3	5	2	3	1	4	4	4	4	2	4	4	4
1166	天津-天津市-河西区	1	2	40	4	6	2	2		4	4	4	4	3	4	4	4
1167	天津-天津市-河北区	1	1	39	5	1	1	1		4	2	3	3	3	4	1	4
1168	天津-天津市-河西区	1	1	44	4	1	1	1	1	4	4	3	4	3	4	4	4
1169	湖南-长沙市-岳麓区	2	1	45	4	5	1	1	1	4	4	4	4	2	4	4	4
1170	湖南-长沙市-岳麓区	1	2	36	1	2	1	1	3	4	4	3	4	1	4	4	4
1171	天津-天津市-津南区	1	2		5	5	1	1		4	4	4	4	4	4	4	4
1172	湖南-长沙市-岳麓区	1	2	13	1	5	1	1	0.5	4	4	4	4	2	4	4	4
1173	湖南-长沙市-岳麓区	2	2	43	1	6	2	3		4	4	4	4	3	4	4	4
1174	湖南-长沙市-岳麓区	2	2		2	4	2	3		4	3	3	4	3	4	4	3
1175	天津-天津市-滨海新区	1	1	33	5	3	2	2		4	4	4	4	4	4	3	4
1176	广西-柳州市-城中区	4	2	25	4	5	2	4	0.5	4	4	4	4	4	4	4	4
1177	湖南-长沙市-岳麓区	2	2	21	4	5	2	2	3	3	3	3	3	3	4	3	4
1178	湖南-长沙市-岳麓区	2	2		5	1	1	1		4	3	3	3	2	4	3	3
1179	湖北-武汉市-洪山区	2	1	32	5	6	1	1		4	4	3	3	2	4	3	3
1180	江苏-镇江市-润州区	4	1	30	5	4	2	3	10	3	4	4	4	4	4	4	4
1181	湖南-长沙市-岳麓区	2	2		5	1	1	1		4	3	4	3	3	4	4	4
1182	上海-上海市-松江区	1	2	34	5	5	1	1	0.5	4	4	3	4	4	4	3	4
1183	内蒙古-呼和浩特市-新城区	2	1	22	4	6	2	3		4	4	4	4	4	4	4	4
1184	上海-上海市-徐汇区	1	1	28	4	5	1	2		4	4	3	3	1	4	2	4
1185		4	1	37	4	5	2	2	1	3	4	4	3	3	4	3	3
1186	湖南-长沙市-岳麓区	2	2	30	5	2	1	3	1	4	4	4	4	3	4	4	4
1187	广东-惠州市-龙门县	5	2	26	4	6	2	2		4	4	3	4	3	4	4	4
1188	浙江-衢州市-常山县	5	1	53	2	1	1	1		4	4	4	1	1	4	4	4
1189	重庆-重庆市-渝北区	1	2	33	4	6	1	2		4	4	4	3	3	4	4	4
1190	北京-北京市-海淀区	1	2	33	5	3	1	2	0.5	4	4	3	3	3	4	4	4
1191	湖南-长沙市-岳麓区	2	1	25	5	4	1	2		4	4	4	3	3	4	3	4
1192	山东-济南市-槐荫区	2	1	43	5	6	2	3	0.2	4	4	3	4	2	4	3	4
1193	湖南-长沙市-岳麓区	2	1	23	5	5	1	1	0.5	4	4	4	4	2	4	4	4
1194	湖南-长沙市-岳麓区	2	1	24	5	2	2	1	0.5	4	4	3	3	3	4	3	4
1195		4	2	40	5	5	2	3	0.5	4	4	4	3	3	4	4	4
1196	广东-广州市-海珠区	2	1	36	4	5	1	1	2	4	4	3	3	3	4	4	4
1197	上海-上海市-普陀区	1	2	26	4	6	1	1	2	4	4	3	3	3	4	3	3
1198	湖南-长沙市-天心区	2	2	30	5	5	2	2		4	4	4	3	3	4	4	4
1199	江苏-南京市-鼓楼区	2	1	40	5	6	2	2		4	3	3	4	2	4	3	3
1200	湖南-长沙市-天心区	2	2		4	3	1	1		4	4	3	3	3	4	4	4
1201	湖南-长沙市-芙蓉区	2	2	22	4	2	1	1	3	4	4	3	3	3	4	3	3
1202	四川-成都市-双流区	2	2	23	5	5	1	1	3	4	4	4	4	4	4	4	4
1203	广东-深圳市-龙岗区	3	1	28	4	6	1	1	14	3	4	3	3	2	4	4	4
1204	四川-成都市-双流区	2	2		5	6	1	1	0.5	4	4	3	4	2	4	4	4
1205	广东-深圳市-宝安区	3	1		5	5	1	1	0.5	4	3	3	3	3	4	4	4
1206	四川-成都市-双流区	2	2	23	5	2	1	3	2	4	4	4	3	4	4	4	4
1207	四川-成都市-双流区	2	2	24	5	5	2	2	1	4	4	3	3	3	4	3	3
1208	四川-成都市-双流区	1	1	25	5	2	1	1	10	4	4	3	3	3	4	3	4
1209	湖南-长沙市-岳麓区	2	2	20	4	1	2	1	2	4	4	4	3	3	4	4	3
1210	四川-广安市-武胜县	5	2		4	3	1	2		4	4	4	4	3	3	3	3
1211		1	1	32	5	5	1	1	2	4	4	3	4	2	4	3	3
1212	四川-成都市-双流区	2	2	23	5	5	1	1	5	4	4	4	4	4	4	3	4
1213	四川-成都市-双流区	2	2	23	5	5	1	1	4	4	4	4	4	4	4	4	4
1214	四川-成都市-温江区	1	2	27	5	5	1	1	7	4	4	3	3	3	3	3	3
1215	四川-成都市-双流区	2	2	22	5	5	1	2		4	4	4	4	4	4	4	4
1216	四川-成都市-双流区	2	2	25	5	5	2	2	5	4	4	3	3	3	4	4	3
1217	四川-成都市-双流区	2	2	26	5	5	1	1	0.5	4	4	3	4	3	4	2	3
1218	四川-成都市-双流区	2	2	26	5	3	1	1	1	4	4	3	3	3	4	3	3
1219		2	2	26	5	1	1	1	2	4	3	3	4	4	4	3	3
1220	四川-成都市-武侯区	2	2	25	4	4	2	1		4	4	3	3	3	4	3	4
1221	湖南-长沙市-芙蓉区	2	2	36	5	1	1	1	8	4	4	4	4	4	4	4	4
1222	四川-成都市-双流区	2	2	23	5	2	1	1	6	4	4	3	4	2	4	3	4
1223	湖南-长沙市-岳麓区	2	1	42	4	5	2	3	1	4	4	4	4	1	3	4	4
1224	四川-成都市-青白江区	2	2	24	5	1	1	1	0.5	4	4	4	4	4	4	4	4
1225	四川-成都市-双流区	2	2	24	5	5	2	2	10	4	4	4	4	3	4	4	4
1226	四川-广安市-华蓥市	5	2	25	4	5	2	2	2	4	4	4	4	4	4	4	4
1227	广东-广州市-天河区	2	1	46	2	1	1	1	7	4	4	2	3	3	4	4	4
1228	湖北-武汉市-洪山区	2	1	25	5	3	2	2	0.002	4	4	4	3	3	4	4	4
1229	四川-成都市-双流区	2	2	25	5	6	1	2	2	4	4	4	3	3	4	4	4
1230	四川-绵阳市-涪城区	4	2	25	4	5	2	3	1	4	4	3	4	3	4	3	3
1231	四川-成都市-邛崃市	4	2	23	4	1	1	1		4	4	4	4	3	4	4	4
1232	广西-柳州市-柳南区	3	2	29	3	1	1	1		3	4	4	4	4	3	4	4
1233	浙江-杭州市-拱墅区	2	2	25	4	1	1	1	2	4	4	3	4	3	4	3	4
1234	北京-北京市-海淀区	1	2	37	5	6	1	1	2	4	4	3	4	3	4	4	4
1235	湖南-长沙市-岳麓区	2	1	29	5	6	1	1	1	4	3	3	3	3	4	3	3
1236	湖南-长沙市-雨花区	2	2	29	5	5	2	3	0.5	4	4	3	3	2	4	4	4
1237	广东-深圳市-福田区	1	2	23	4	6	2	4		4	4	4	3	2	4	4	4
1238	湖南-长沙市-岳麓区	2	1	38	5	2	1	1	1	4	4	3	3	3	4	4	4
1239	湖南-长沙市-长沙县	2	1	34	4	6	2	2	0.5	4	4	3	4	2	3	2	3
1240	江苏-无锡市-滨湖区	4	2	30	5	6	1	1	1	4	4	3	4	3	4	4	3
1241	山东-烟台市-海阳市	5	1	52	4	5	1	1	5	4	4	4	4	3	4	4	4
1242	浙江-温州市-瓯海区	4	2	26	3	1	1	1	2	4	4	4	4	3	4	4	4
1243	河南-许昌市-魏都区	4	2	25	5	1	1	1		4	4	4	4	3	4	3	3
1244	四川-成都市-天府新区	2	1	22	4	5	2	1	2	4	4	3	3	3	4	4	4
1245	湖南-衡阳市-蒸湘区	3	2	24	5	5	1	1	2	4	4	4	3	2	4	4	4
1246	湖北-武汉市-武昌区	2	2	22	4	1	1	1	1	4	4	3	3	2	4	3	4
1247	浙江-杭州市-萧山区	2	1	21	4	5	2	2		4	4	4	4	4	4	3	4
1248	甘肃-兰州市-城关区	2	2	24	4	4	2	2	1	4	4	4	4	3	4	4	4
1249		2	1	25	5	2	1	1	60	4	3	2	1	1	4	4	4
1250	湖南-长沙市-芙蓉区	2	2	32	5	5	1	1	2	4	2	3	3	3	4	4	4
1251	浙江-温州市-瓯海区	4	1		4	6	2	4	1	4	4	3	3	3	4	4	4
1252	湖南-长沙市-开福区	2	2		3	3	1	1		4	4	4	4	1	4	4	4
1253	四川-成都市-双流区	2	2	23	5	2	1	1	0.5	4	3	3	3	3	4	4	4
1254	江苏-无锡市-锡山区	4	2	21	4	4	1	1	0.5	4	3	4	4	3	4	3	4
1255	广东-广州市-白云区	2	2	30	4	5	2	2	1	4	4	4	3	4	4	4	4
1256	广东-广州市-花都区	2	2	22	4	5	2	2	3	4	3	3	4	3	4	4	4
1257	湖北-武汉市-经济技术开发区	3	1	25	5	5	1	4	12	4	1	2	2	2	4	3	4
1258	湖南-长沙市-岳麓区	2	2	18	4	5	2	2		4	4	3	4	4	4	4	4
1259	湖南-湘潭市-雨湖区	5	2	22	4	5	3	2	10	3	4	4	4	4	4	4	4
1260	湖南-长沙市-岳麓区	2	1	20	4	2	2	2	1	4	4	4	4	4	4	4	4
1261	广东-广州市-越秀区	2	1		4	6	2	4		4	3	3	3	3	4	4	4
1262	浙江-杭州市-西湖区	2	2	23	4	1	1	1		4	4	3	4	3	4	3	3
1263	湖南-长沙市-岳麓区	2	2	23	4	4	2	2	2	4	4	3	3	3	4	3	3
1264	广东-深圳市-宝安区	1	2	22	4	5	2	2	1	4	4	4	1	2	4	4	4
1265		2	1	24	5	3	2	1		4	4	4	4	3	3	3	3
1266	河南-洛阳市-洛龙区	4	2	23	5	1	1	1	0.4	4	4	4	3	4	4	4	4
1267	四川-内江市-市中区	5	1	28	2	1	2	2	1	4	4	4	3	3	4	3	3
1268	山西-太原市-小店区	2	2	22	4	5	2	3		4	4	4	4	2	4	4	4
1269	湖南-长沙市-岳麓区	2	2	23	5	6	3	2		4	4	4	4	2	4	4	4
1270	北京-北京市-朝阳区	1	2	22	4	4	1	2	0.5	4	3	3	4	4	4	2	4
1271	广西-河池市-金城江区	4	2	50	2	1	2	3		4	4	4	4	4	4	4	4
1272	河南-许昌市-魏都区	4	1	24	4	1	1	1	100	4	4	4	4	3	4	3	3
1273	新疆-石河子市	5	1	24	4	1	1	1	2	4	4	4	3	4	4	3	4
1274	广东-珠海市-香洲区	4	1	24	4	4	2	1		4	3	3	3	2	3	3	3
1275	广东-佛山市-南海区	4	1	49	3	1	1	3	2	4	4	4	3	3	4	3	4
1276	河南-濮阳市-华龙区	4	2	24	4	1	1	1	3	4	4	3	3	3	4	3	3
1277	湖南-长沙市-岳麓区	2	2	13	5	5	2	2	1	4	3	3	3	3	4	3	4
1278	北京-北京市-朝阳区	1	2	22	4	1	2	1	2	4	4	3	3	3	3	4	4
1279	广东-深圳市-龙岗区	4	2	24	4	3	1	1	2	4	3	4	3	2	4	3	4
1280	湖南-常德市-桃源县	5	2	22	5	3	1	1	1	4	4	3	3	3	4	4	4
1281	湖南-长沙市-岳麓区	2	2	21	4	1	1	1		4	4	4	1	1	4	4	4
1282	四川-成都市-龙泉驿区	2	2	19	3	6	1	1		4	4	4	4	4	4	2	3
1283	湖南-长沙市-岳麓区	2	1		5	5	2	2		4	4	4	4	3	4	4	4
1284	江苏-苏州市-姑苏区	3	1	25	4	3	1	1	8	4	4	4	4	1	4	1	4
1285	湖北-武汉市-洪山区	2	1	24	5	4	1	1	1	4	4	4	4	1	4	4	4
1286	湖南-长沙市-岳麓区	2	2	24	5	1	1	1	12	4	4	4	4	1	4	4	4
1287	湖北-武汉市-洪山区	3	1	24	5	3	1	1	2	4	3	4	3	4	4	4	4
1288	河南-郑州市-郑东新区	2	2	30	2	2	3	2	3	4	4	4	4	1	4	3	4
1289	福建-宁德市-蕉城区	3	1	27	5	6	2	2	3	4	4	3	4	3	4	4	4
1290	湖南-长沙市-岳麓区	2	1	22	5	1	1	1	10	2	2	2	1	1	3	3	3
1291	湖南-长沙市-岳麓区	2	1	20	4	6	1	1	4	4	4	4	4	4	4	4	4
1292	湖南-长沙市-岳麓区	2	1	25	4	1	1	1	0.5	4	3	3	3	3	4	3	3
1293	湖南-长沙市-岳麓区	2	1	24	5	5	2	1		4	4	4	4	4	4	4	4
1294	湖南-长沙市-岳麓区	2	1	20	4	4	2	2	2	4	4	4	4	1	4	4	4
1295	湖南-长沙市-岳麓区	2	1	25	5	4	2	2	3	4	4	4	4	2	4	4	4
1296	湖南-长沙市-岳麓区	2	2	22	5	5	2	3	5	4	4	4	4	3	4	3	4
1297		3	2	23	4	5	1	1	12	4	4	4	2	1	4	4	4
1298	广东-深圳市-南山区	4	1	24	4	3	1	2	0.1	4	4	4	4	3	4	4	4
1299	湖南-长沙市-岳麓区	2	2	21	4	6	2	1		4	4	3	3	3	4	4	4
1300	湖南-长沙市-开福区	2	2	36	5	2	2	2		4	4	4	3	3	4	4	4
1301	湖南-长沙市-长沙县	2	1	25	5	5	2	3	2	4	4	4	3	3	4	3	4
1302	广东-深圳市-南山区	3	1		3	1	1	1		4	4	3	3	2	4	3	4
1303	陕西-西安市-长安区	2	2	24	5	1	1	1	10	4	4	3	4	3	4	3	4
1304	河南-许昌市-魏都区	4	2	26	4	5	2	2	1	4	4	4	4	1	3	4	4
1305	湖南-长沙市-天心区	2	1	24	5	1	2	1	1	4	4	3	3	2	4	4	4
1306	北京-北京市-海淀区	1	1	22	5	5	2	1	2	4	4	4	4	1	4	1	4
1307	湖南-长沙市-岳麓区	2	2	21	4	5	2	2	0.5	4	4	4	3	3	4	3	4
1308	广东-深圳市-龙华新区	3	1	24	4	6	2	1	2	4	4	3	3	3	4	3	4
1309	湖南-长沙市-岳麓区	2	2		4	2	1	1		4	4	3	3	3	4	4	4
1310	湖南-长沙市-雨花区	2	2	25	4	1	1	1	2	4	4	4	4	2	4	4	4
1311	湖南-娄底市-娄星区	4	1		3	4	2	2		1	3	3	3	3	4	4	3
1312	广东-珠海市-金湾区	3	2	21	4	5	2	2	2	4	4	4	4	3	4	4	4
1313	陕西-西安市-灞桥区	2	2	25	4	1	1	1		4	3	3	3	1	4	4	4
1314	湖南-长沙市-天心区	2	1	28	5	2	2	2		4	4	4	4	3	4	4	4
1315	上海-上海市-闵行区	1	2	25	5	5	2	2	1	4	4	3	4	3	4	3	4
1316	北京-北京市-海淀区	1	1	24	4	3	1	1	1	4	3	3	3	3	4	3	4
1317	广东-佛山市-顺德区	4	2	24	5	1	1	1	1	4	3	4	4	3	4	3	4
1318		1	2	23	5	5	2	1	2	4	4	4	4	3	4	4	4
1319	河南-郑州市-金水区	2	1	34	5	1	1	1	1	4	4	3	3	3	4	3	4
1320	湖南-长沙市-岳麓区	2	2	26	5	1	1	1	2	4	4	2	3	2	4	3	4
1321	湖南-长沙市-雨花区	2	2	27	4	5	1	1		4	4	4	3	3	4	4	4
1322	北京-北京市-海淀区	1	2		5	5	1	1		4	3	3	3	3	4	2	4
1323	广东-广州市-天河区	2	2	25	5	5	2	1	2	4	4	3	2	3	4	4	4
1324	北京-北京市-东城区	1	1	31	5	6	2	2	1	4	4	4	3	3	4	3	3
1325	广西-钦州市-钦北区	4	1	26	4	2	3	2	5	3	4	3	3	3	4	3	3
1326	上海-上海市-徐汇区	1	2	25	5	3	2	1	1	4	4	3	4	3	4	3	4
1327	湖南-长沙市-岳麓区	2	2	24	5	1	1	1		4	4	3	2	2	4	4	4
1328	湖南-长沙市-芙蓉区	2	1	22	3	5	1	3	8	4	4	4	4	4	4	3	4
1329	湖南-长沙市-岳麓区	2	2	19	4	1	1	2	1	4	4	4	4	3	4	3	3
1330	湖北-武汉市-经济技术开发区	2	1	23	3	5	1	1	3	4	3	4	2	2	4	3	4
1331	湖南-长沙市-岳麓区	2	2	18	4	2	2	2		4	4	4	4	3	4	4	4
1332	广东-广州市-番禺区	2	1	23	5	1	1	1	2	4	4	4	3	3	4	4	4
1333	北京-北京市-海淀区	1	2	21	5	1	1	1	1	4	3	3	3	4	4	3	4
1334	广东-广州市-番禺区	2	2		5	5	1	1	2	4	4	4	4	4	4	4	4
1335	湖北-武汉市-洪山区	2	2	24	5	1	1	1		3	4	4	4	4	4	3	4
1336	陕西-西安市-雁塔区	2	2	22	5	3	2	1	2	4	4	3	4	2	4	3	4
1337	广东-广州市-天河区	2	2	22	4	6	1	1		4	4	4	3	3	4	4	4
1338	湖南-长沙市-开福区	2	2	21	4	5	2	2	0.5	4	4	3	3	3	4	4	4
1339	广东-广州市-荔湾区	2	2		4	3	2	4	0.5	4	4	4	3	3	4	4	4
1340	北京-北京市-海淀区	1	2	23	5	1	1	1	3	4	3	4	4	4	4	3	4
1341	广东-广州市-天河区	2	1	25	5	4	1	1	1	4	4	3	2	1	4	3	3
1342	广东-广州市-天河区	2	1	23	5	5	1	1	1	4	4	4	4	3	4	3	3
1343	湖南-长沙市-岳麓区	2	2	19	4	5	1	1		4	4	4	4	3	4	3	4
1344	山东-青岛市-崂山区	5	2	22	5	5	1	1	5	4	4	4	4	4	4	4	4
1345	北京-北京市-海淀区	1	2	23	5	1	2	1	0.5	4	3	4	4	3	4	4	4
1346	湖南-长沙市-岳麓区	2	1	23	5	5	2	1		4	3	3	3	3	3	3	3
1347	北京-北京市-海淀区	1	2	22	5	1	1	1		4	4	4	3	3	4	4	4
1348	湖南-长沙市-长沙县	5	2	22	4	6	1	1	2	4	3	4	2	3	4	4	4
1349	广东-广州市-番禺区	2	1	23	4	5	1	1	4	4	3	3	3	3	4	3	4
1350	广西-南宁市-西乡塘区	4	1	27	4	3	2	2	1	4	4	4	4	4	4	3	4
1351	河南-开封市-尉氏县	6	2	19	3	5	2	2	5	4	4	4	4	3	4	1	3
1352	福建-莆田市-仙游县	5	1	20	4	3	1	1	0.5	4	4	4	4	3	4	3	4
1353	山东-青岛市-市南区	3	1	25	4	1	1	1	1	4	4	4	3	1	4	4	4
1354	湖南-长沙市-岳麓区	2	2	19	4	3	1	1		4	4	3	4	3	4	4	4
1355	湖南-长沙市-开福区	2	2	22	4	2	3	1	0	4	4	4	4	1	4	4	4
1356	湖南-长沙市-岳麓区	2	1	19	4	5	1	1	10	4	4	4	4	3	4	4	4
1357	江苏-无锡市-滨湖区	4	2	21	5	3	1	1	0.5	4	4	3	4	3	3	4	3
1358	广东-广州市-海珠区	2	1	26	4	5	2	1		4	4	3	3	3	4	4	4
1359	湖南-长沙市-岳麓区	2	2	21	4	1	2	1		4	4	4	4	4	4	4	4
1360		6	2	23	4	1	2	3	7	3	4	4	4	3	4	3	4
1361	广西-南宁市-江南区	2	2	27	4	5	1	1		4	4	3	4	3	4	3	4
1362	湖南-长沙市-天心区	2	2	20	4	1	2	1	1	4	3	3	3	2	4	3	3
1363	北京-北京市-朝阳区	1	1	23	4	3	2	4		4	4	3	3	2	4	3	3
1364	北京-北京市-海淀区	1	2	23	5	1	1	1	1	4	3	4	4	2	4	4	4
1365	湖南-长沙市-岳麓区	2	2	23	5	6	2	1		4	4	4	3	3	4	4	4
1366	浙江-杭州市-上城区	2	2	23	4	1	1	1	0.5	4	4	4	3	4	4	4	4
1367	浙江-金华市-义乌市	5	1	26	4	6	1	3	7e-10	4	4	4	4	4	4	4	4
1368	湖南-长沙市-岳麓区	2	1	18	1	5	3	1	1	4	3	3	3	3	3	3	4
1369	内蒙古-呼和浩特市-回民区	2	2	24	4	6	2	2	1	4	4	4	3	4	4	4	4
1370	湖南-长沙市-雨花区	2	2	26	5	2	2	2		4	4	3	3	3	4	3	3
1371	湖南-长沙市-岳麓区	2	2	19	2	1	2	1		4	4	4	3	4	4	3	3
1372	湖南-长沙市-岳麓区	2	2	27	5	2	2	2	1	4	4	4	3	2	4	4	4
1373	湖北-武汉市-洪山区	2	2	25	4	5	2	2	2	4	4	4	4	3	4	4	4
1374	湖南-长沙市-岳麓区	2	2	20	4	3	1	1	1	4	4	3	3	3	4	3	4
1375	湖北-武汉市-洪山区	2	2	22	5	3	1	1	1	4	3	4	3	1	4	4	3
1376	广东-广州市-番禺区	2	2	22	5	1	1	1		4	4	4	4	4	4	4	4
1377	北京-北京市-海淀区	1	1	23	5	5	2	2		4	4	4	3	3	3	2	4
1378	广东-广州市-番禺区	2	1	24	5	1	2	1	1	4	3	3	3	3	4	3	3
1379	湖南-长沙市-岳麓区	2	2	25	5	5	2	2	3	4	4	4	4	3	4	4	4
1380	陕西-西安市-灞桥区	2	1	23	5	5	2	1	2	4	4	4	4	3	4	4	4
1381	湖北-武汉市-洪山区	2	2	23	5	5	1	1	1	4	4	4	4	3	4	4	4
1382	湖北-武汉市-洪山区	2	1	22	4	3	1	4	3	4	3	3	3	2	4	3	4
1383	上海-上海市-黄浦区	1	1	22	4	6	2	4	5	4	3	4	4	4	4	3	3
1384	上海-上海市-闵行区	1	1	23	4	5	2	1	1	4	4	3	4	4	4	3	3
1385	四川-成都市-武侯区	2	2	23	4	6	2	2	0.5	4	4	4	4	3	4	4	4
1386	湖南-株洲市-芦淞区	4	2		2	2	1	4		4	4	4	4	3	4	4	4
1387	湖南-衡阳市-石鼓区	3	1	24	5	5	1	1		4	4	4	3	3	4	4	4
1388	甘肃-张掖市-甘州区	4	2	26	5	1	1	1	6	4	4	4	3	3	4	4	4
1389	广东-东莞市-东城区	4	2	27	5	3	1	2		4	4	4	4	2	4	4	4
1390	福建-厦门市-思明区	1	2	22	5	3	3	2	1	4	4	4	4	4	4	3	4
1391	广东-深圳市-福田区	3	2	24	4	5	2	2	1	4	4	4	4	3	4	4	4
1392	广东-广州市-番禺区	2	1	23	4	1	1	1	1	4	3	3	4	3	4	3	3
1393	宁夏-银川市-金凤区	2	1	24	4	6	2	2	2	4	4	2	4	3	4	2	3
1394	湖南-湘潭市-湘潭县	5	1	25	4	2	2	1	10	4	3	3	3	2	4	3	3
1395	四川-泸州市-龙马潭区	4	1	22	4	6	3	4	0	4	4	4	4	4	4	4	4
1396	广西-南宁市-青秀区	2	1	28	4	5	2	2	1	4	4	4	4	1	4	4	4
1397		1	1	54	4	5	2	3		4	4	4	4	1	4	3	4
1398	广东-深圳市-龙华新区	1	2		4	1	1	1		4	3	3	3	3	4	3	4
1399	广东-广州市-番禺区	2	2	24	5	3	1	2	4	3	4	4	4	3	4	4	4
1400	湖北-武汉市-洪山区	2	2	23	5	3	1	1		4	4	4	3	4	4	4	4
1401	湖北-武汉市-洪山区	2	2		5	4	1	1	3	3	4	4	4	4	4	2	3
1402	湖南-长沙市-雨花区	2	1	26	4	6	2	1	0	4	4	3	3	3	4	3	4
1403	湖南-长沙市-岳麓区	2	1		4	3	2	1		4	4	4	3	2	4	4	4
1404	河北-石家庄市-长安区	2	1	23	4	1	1	1	0.5	4	4	4	4	4	4	4	4
1405	湖南-常德市-武陵区	4	2	24	2	6	2	2	2	4	4	4	3	2	4	3	4
1406	湖北-武汉市-洪山区	2	2		5	5	1	1	0.5	4	4	4	3	3	4	4	4
1407	湖南-长沙市-宁乡县	4	1	23	3	5	2	2		4	4	4	4	2	4	3	3
1408		2	1	30	4	6	3	3	1	1	4	4	4	4	4	4	4
1409	湖南-长沙市-岳麓区	2	2	26	4	1	1	1	5	4	4	3	4	2	4	3	4
1410	广西-南宁市-西乡塘区	2	1	27	4	2	2	2	2	4	4	4	4	4	4	4	4
1411	江苏-镇江市-京口区	4	2		5	5	1	3	4	4	3	3	3	3	4	3	4
1412	湖南-长沙市-芙蓉区	2	2	30	5	6	2	3	2	4	3	4	4	4	4	4	4
1413	云南-昆明市-五华区	2	2	23	5	5	2	4	0	4	4	4	4	4	4	4	4
1414	湖南-长沙市-岳麓区	2	2	24	5	5	1	1	0.5	4	3	3	3	3	4	3	4
1415	湖南-长沙市-岳麓区	2	2	27	5	5	2	4	1	4	4	4	4	4	4	3	3
1416	湖南-长沙市-芙蓉区	2	1	39	5	6	1	4	1	4	4	4	3	3	4	4	4
1417		2	2	24	5	2	1	1	2	4	4	3	4	2	4	4	4
1418	湖北-武汉市-洪山区	2	2		5	5	2	2	0.5	4	4	4	4	4	4	4	4
1419	湖北-武汉市-武昌区	2	2	22	5	3	1	1	2	4	3	3	3	2	4	3	3
1420		2	2	19	3	1	2	2		4	4	4	4	4	4	4	4
1421	湖南-长沙市-芙蓉区	2	2	40	2	1	2	3		4	4	4	4	4	4	3	4
1422	广东-中山市-东区	4	1	24	4	1	1	1	1.25	4	4	2	3	3	4	4	3
1423	湖南-长沙市-雨花区	2	2	27	5	5	1	1	1	4	4	3	3	3	4	4	4
1424	湖南-长沙市-天心区	2	1	27	5	5	1	1	3	4	4	3	2	2	4	3	4
1425	广东-深圳市-龙岗区	3	1	25	5	6	1	1	2	4	3	4	3	3	4	3	3
1426	湖南-长沙市-芙蓉区	2	2	21	4	6	2	2		4	3	4	3	3	4	4	4
1427	江苏-南京市-江宁区	2	1	25	5	5	1	1		4	4	3	4	3	4	2	4
1428	吉林-长春市-高新技术产业开发区	2	2	25	5	5	1	2		4	2	4	4	4	4	4	4
1429		2	1	19	4	1	1	1	3	4	4	4	3	3	3	3	4
1430	天津-天津市-南开区	1	1	25	5	6	1	1	2	4	4	4	4	3	4	2	3
1431	湖南-长沙市-岳麓区	2	1	31	4	5	2	2	0.6	4	4	3	3	3	4	4	4
1432	湖南-郴州市-苏仙区	4	1	21	4	5	1	2	1	4	4	4	2	3	4	4	4
1433	江苏-南京市-玄武区	2	1	45	2	5	2	3	6	2	4	4	4	1	4	4	4
1434	湖南-长沙市-雨花区	2	1	41	4	5	2	3		4	4	4	4	1	4	4	4
1435	河南-郑州市-二七区	4	1		1	2	2	2		4	3	4	3	3	4	4	4
1436	广东-深圳市-南山区	1	1	40	4	5	1	1		4	3	3	3	3	4	4	4
1437	天津-天津市-北辰区	1	1	23	4	5	1	1	1	4	3	3	3	3	4	4	4
1438	四川-成都市-双流区	2	2	25	5	4	2	1		4	4	4	3	3	4	4	4
1439	上海-上海市-徐汇区	1	2	23	5	5	1	1	0.5	4	4	3	4	3	4	4	4
1440	湖南-长沙市-芙蓉区	2	1		4	5	2	2		4	4	4	4	4	4	4	4
1441	湖南-长沙市-岳麓区	2	1	24	3	5	1	1	0.5	4	4	3	4	3	4	3	3
1442	广西-南宁市-青秀区	2	2	25	4	6	2	2	0.5	4	4	4	4	4	4	3	4
1443	台湾-宜兰县-员山乡	1	2	100	1	6	2	1	50	4	1	1	1	1	1	1	1
1444	广西-桂林市-七星区	4	2	26	4	6	3	1	0	4	4	4	3	2	4	3	4
1445	湖北-武汉市-洪山区	2	2	23	5	5	2	2	0.5	4	4	4	4	4	4	4	4
1446	广东-广州市-越秀区	2	2	30	4	1	1	1		4	4	3	2	3	4	4	4
1447	湖北-武汉市-洪山区	2	2		5	5	2	1	3	4	4	4	4	2	4	4	4
1448	广西-南宁市-江南区	2	2	25	4	5	1	1	0.5	4	4	4	4	3	4	4	4
1449	广东-广州市-番禺区	2	2	26	4	1	1	1	0.5	4	4	3	4	3	4	4	4
1450	湖南-长沙市-开福区	2	1	25	4	5	1	1	1	4	4	3	3	3	4	4	4
1451	广西-南宁市-西乡塘区	2	2		4	5	2	2		4	4	3	3	3	4	4	4
1452	广西-南宁市-西乡塘区	2	1	27	5	5	2	1	2	4	3	3	3	2	4	3	4
1453	广西-南宁市-西乡塘区	2	2	18	4	5	2	2	3	4	4	4	4	1	4	3	3
1454	广西-南宁市-西乡塘区	2	2		4	5	2	1		4	4	4	4	1	4	3	3
1455	广西-南宁市-西乡塘区	2	2	22	4	5	2	4	1	4	4	4	4	3	4	4	4
1456	广东-广州市-天河区	1	2	20	4	3	1	1	2	4	4	3	3	3	4	4	4
1457	湖南-长沙市-芙蓉区	2	1	30	5	4	2	2	0.5	4	4	3	4	2	4	3	3
1458	广东-广州市-天河区	2	2		4	6	2	2		4	4	4	3	3	4	4	4
1459	广东-深圳市-南山区	1	2	38	4	4	1	1		4	4	4	3	2	4	4	4
1460	上海-上海市-松江区	1	1	19	4	1	1	1		4	4	4	3	4	4	4	4
1461	上海-上海市-松江区	1	2	20	4	1	1	1	1	4	4	4	4	4	4	4	4
1462	上海-上海市-松江区	1	2		4	5	2	2	0.5	4	4	3	4	3	4	3	3
1463	湖南-长沙市-芙蓉区	2	1	35	5	1	2	2	2	4	4	4	4	3	4	4	4
1464	上海-上海市-松江区	1	1	19	4	5	2	2		4	3	3	3	2	3	3	4
1465	上海-上海市-松江区	1	2	19	4	5	2	2	1	4	4	4	3	3	3	3	3
1466	河北-石家庄市-桥西区	2	1	29	5	1	1	1	5	4	4	4	4	4	4	4	4
1467	上海-上海市-松江区	1	2	19	4	6	1	2		4	4	4	4	4	4	4	4
1468	上海-上海市-松江区	1	2	20	4	5	1	1	0.5	4	4	3	4	3	4	3	3
1469	湖南-长沙市-岳麓区	2	2	22	5	5	2	3	8	4	4	4	3	2	4	3	4
1470	江苏-南通市-通州区	4	2	22	5	5	2	2	4	4	4	4	4	3	4	3	4
1471	上海-上海市-松江区	1	1	19	4	3	2	2	2	4	4	4	4	4	4	4	4
1472	贵州-贵阳市-观山湖区	2	2	27	5	5	1	1	0.5	4	4	4	4	3	4	4	4
1473	上海-上海市-松江区	1	2	19	4	1	1	1		4	4	3	4	4	3	3	3
1474	江苏-南通市-通州区	4	1	23	5	4	2	2	1	4	4	4	4	4	4	3	3
1475	贵州-贵阳市-云岩区	2	1	25	4	5	2	2	1	4	4	4	4	4	4	4	4
1476	广东-广州市-天河区	2	2	19	4	4	1	1	0.5	4	3	3	3	3	4	3	4
1477	江苏-徐州市-铜山区	4	2	20	4	6	2	3	2	4	4	3	4	4	4	3	3
1478		4	1	33	5	1	1	1	1	4	3	3	4	2	4	3	3
1479	上海-上海市-虹口区	1	1		5	1	1	1		1	4	4	4	4	4	4	4
1480	宁夏-银川市-西夏区	2	1	36	5	2	1	1		4	4	4	4	4	4	4	4
1481	天津-天津市-南开区	1	1	37	5	3	1	1	5	4	4	4	4	3	4	3	4
1482	广东-深圳市-南山区	3	1	35	5	1	1	1	0.5	4	4	4	3	2	4	4	3
1483	贵州-六盘水市-水城县	4	1		4	1	1	1		4	4	4	4	4	3	3	3
1484	广西-南宁市-西乡塘区	2	2	22	4	1	1	1	1	4	4	4	4	3	4	3	3
1485	广西-南宁市-江南区	2	1	28	5	6	2	4	1	4	4	4	4	4	4	3	3
1486	广西-南宁市-西乡塘区	2	2	22	4	1	1	1	1	4	4	4	3	3	4	4	3
1487	贵州-黔东南苗族侗族自治州-凯里市	4	2	22	4	5	2	2		4	4	4	4	4	4	4	4
1488	黑龙江-大庆市-萨尔图区	4	2	20	4	1	1	1		4	2	3	2	2	4	2	4
1489	广西-南宁市-西乡塘区	2	2	22	4	3	2	3		4	4	4	4	3	4	3	4
1490	广西-柳州市-鱼峰区	2	1	40	1	5	2	2		4	4	4	4	4	4	4	4
1491	江苏-徐州市-铜山区	4	2	20	4	4	1	1	0.5	4	4	3	4	3	4	3	3
1492	江苏-徐州市-泉山区	4	1	38	5	5	1	1	1	4	4	4	4	1	3	3	4
1493	江苏-徐州市-泉山区	4	1	20	4	5	2	2	2	4	4	3	3	3	4	4	4
1494	贵州-贵阳市-花溪区	2	1	23	5	5	2	1		4	2	4	1	1	4	1	1
1495	江苏-徐州市-泉山区	4	2	23	5	1	1	1	1	4	4	4	4	1	4	4	4
1496	湖南-长沙市-天心区	2	2	42	4	5	3	1	24	4	3	3	3	2	4	4	4
1497	湖南-益阳市-赫山区	4	2	34	5	5	2	2		3	4	4	4	4	4	3	3
1498	湖南-长沙市-岳麓区	2	2	26	5	6	2	2	1	4	4	4	4	3	4	3	4
1499	北京-北京市-东城区	1	2	34	5	5	1	1	1	4	4	4	3	3	4	3	3
1500	湖南-长沙市-岳麓区	2	2	25	4	6	2	4	3	4	4	4	4	3	4	4	4
1501	湖南-长沙市-岳麓区	2	2	20	4	5	2	2	1	4	4	4	4	4	4	4	4
1502	湖南-长沙市-岳麓区	2	2	21	5	5	1	1	2	4	4	4	3	3	4	4	4
1503	北京-北京市-东城区	1	1	30	5	1	1	1		4	4	3	3	3	4	3	3
1504	湖南-长沙市-岳麓区	2	2	21	4	5	3	2	3	4	4	4	4	4	4	4	4
1505	湖南-长沙市-天心区	2	2	28	4	5	3	3	1	4	4	4	4	3	4	3	4
1506	湖南-长沙市-天心区	2	2	45	3	6	2	3		4	4	4	4	4	4	4	4
1507	福建-厦门市-思明区	3	1	28	5	5	1	1	1	4	2	2	2	2	4	3	4
1508	湖南-长沙市-岳麓区	2	2	23	4	1	1	1		4	4	3	4	4	3	3	4
1509	湖南-长沙市-岳麓区	2	1	23	5	2	1	1	1	3	4	4	2	3	4	4	4
1510	福建-厦门市-湖里区	3	2	25	4	6	2	2		4	4	3	3	2	4	4	4
1511	湖南-长沙市-岳麓区	2	2	22	4	5	2	1	0.5	4	4	3	3	3	4	4	4
1512	云南-昆明市-五华区	2	2	22	5	3	1	1		4	4	4	4	4	4	3	4
1513	广东-深圳市-龙岗区	2	2	25	5	2	2	3	2	4	4	4	4	4	4	4	4
1514	湖南-长沙市-岳麓区	2	2	24	5	3	2	2	1	4	4	4	3	3	4	4	4
1515	湖南-长沙市-芙蓉区	2	2	25	4	5	1	1		4	2	1	2	2	4	4	3
1516	湖南-长沙市-岳麓区	2	2	46	5	6	1	1	0	4	4	4	2	4	4	4	4
1517	广东-广州市-天河区	3	1	42	5	5	2	1	1	4	4	4	4	4	4	4	4
1518	湖南-衡阳市-蒸湘区	4	1	26	4	6	2	4	0.1	4	4	3	3	2	4	4	4
1519	广西-桂林市-叠彩区	4	2	27	5	6	2	4		4	4	4	3	3	4	4	4
1520	浙江-杭州市-下城区	2	1	32	5	1	1	1	2	4	4	3	3	3	4	3	4
1521	广东-广州市-天河区	2	1	32	4	1	2	1	1	4	4	3	3	3	4	4	4
1522	四川-眉山市-东坡区	4	2	47	3	1	3	2		4	3	3	3	2	4	3	4
1523	湖南-衡阳市-雁峰区	4	2	22	4	6	1	2	1	4	4	4	4	4	4	4	4
1524	湖南-长沙市-天心区	2	1	20	4	6	2	2		4	4	4	3	4	4	4	4
1525	湖南-长沙市-岳麓区	2	2	21	4	5	2	3		4	3	3	1	3	4	3	4
1526		2	1	22	3	6	2	4	0.5	4	4	3	2	2	4	4	4
1527	湖南-长沙市-天心区	2	2	36	4	5	2	2	1	4	4	3	3	2	4	4	4
1528	湖南-长沙市-雨花区	2	2	40	4	6	2	2		4	4	4	3	2	4	4	4
1529		4	1	35	4	1	1	1		4	3	4	2	3	4	4	4
1530	广东-广州市-番禺区	2	2	23	5	5	1	1	1	4	4	4	4	3	4	4	4
1531	湖南-长沙市-开福区	2	2	28	5	5	2	2	5	4	3	3	3	2	4	3	3
1532	湖南-长沙市-岳麓区	2	2	28	5	5	2	2		4	3	3	4	1	4	4	3
1533	陕西-延安市-宝塔区	4	1	20	4	4	2	2	1	4	4	2	3	1	4	3	3
1534		2	2		4	6	2	2		4	4	4	4	4	4	4	4
1535		2	1	22	4	5	2	1	2	4	4	3	2	2	4	1	2
1536	北京-北京市-海淀区	1	2	24	5	6	1	1		4	4	3	3	3	4	3	4
1537	江苏-南京市-玄武区	2	2	63	3	6	1	1		4	3	3	3	3	4	4	4
1538	湖北-武汉市-汉阳区	3	1	23	4	1	1	1	0.2	4	4	3	3	2	4	4	4
1539	江西-南昌市-青山湖区	2	2	45	4	1	1	1		4	4	2	3	2	4	4	4
1540	湖南-长沙市-岳麓区	2	2	22	4	4	2	2	0.01	4	4	4	3	3	4	4	4
1541		2	1	30	5	5	2	2		4	3	3	3	3	4	4	4
1542	湖南-长沙市-岳麓区	2	2	24	5	1	1	1	3	4	4	4	4	4	4	4	4
1543	湖南-长沙市-雨花区	2	1	26	3	5	1	3		4	3	3	2	3	3	3	2
1544	湖南-长沙市-天心区	2	2	20	4	6	2	2	0.5	4	4	4	3	2	4	4	4
1545	广东-深圳市-罗湖区	3	1	27	5	5	2	1	1	4	4	4	3	2	4	2	3
1546	广东-广州市-番禺区	2	1	25	5	3	1	1		4	3	3	3	2	4	3	3
1547	广东-广州市-番禺区	2	1	23	4	4	1	1	0.2	4	4	3	3	3	4	4	4
1548	湖南-长沙市-岳麓区	2	1	45	5	5	2	2	1	4	3	3	3	3	4	4	4
1549	湖南-长沙市-天心区	2	2	22	5	5	1	1		4	4	4	4	4	4	4	4
1550	湖南-长沙市-天心区	2	1	50	4	5	2	3	1	4	4	4	3	3	4	4	4
1551	江西-南昌市-青山湖区	2	2	46	3	2	1	1	5	4	4	4	4	3	4	3	4
1552	陕西-西安市-雁塔区	2	2	22	4	2	1	2	0.5	4	4	4	3	2	4	4	4
1553		3	1	40	5	2	1	1		4	4	3	4	3	4	3	3
1554	湖南-长沙市-岳麓区	2	2	22	4	6	2	4		4	4	4	4	4	4	4	4
1555	江苏-南京市-鼓楼区	2	2	21	4	5	2	2	2	4	4	3	3	2	4	4	4
1556	上海-上海市-浦东新区	1	2	35	5	2	1	4	0.5	4	4	3	4	4	4	4	4
1557	湖南-长沙市-岳麓区	2	2		5	5	1	1		4	4	4	4	4	4	4	4
1558	四川-成都市-双流区	2	1	33	5	2	1	1	10	4	3	4	3	3	4	3	4
1559	广东-广州市-海珠区	2	1	38	4	3	2	4	1	4	4	3	3	3	4	4	4
1560	广东-广州市-番禺区	2	2	24	5	5	3	1		4	3	3	3	2	4	3	4
1561	江苏-扬州市-邗江区	4	2	18	4	5	2	2	0	4	4	3	3	3	4	3	3
1562		1	1		5	3	2	1		4	3	3	3	2	4	3	3
1563	湖南-益阳市-赫山区	4	1	26	5	5	2	2	2	4	4	3	3	3	4	4	4
1564	广东-广州市-荔湾区	2	2	24	4	1	1	1	0.5	4	4	3	3	2	4	4	4
1565	湖南-张家界市-永定区	4	2	24	5	5	2	2	1	4	4	3	3	3	4	3	4
1566		4	1		4	1	1	3		4	3	4	3	4	4	3	3
1567	湖南-长沙市-芙蓉区	2	2		5	6	1	1		4	4	3	3	3	4	4	4
1568	湖南-长沙市-岳麓区	2	1		4	5	2	2		4	4	3	3	3	4	4	4
1569	湖南-长沙市-雨花区	2	2		4	4	2	2		4	4	4	4	4	4	3	4
1570	湖南-长沙市-岳麓区	2	1	26	5	6	2	4		4	4	3	4	4	4	4	4
1571	湖南-长沙市-长沙县	5	1	28	4	6	2	3		4	4	3	3	3	4	3	3
1572	广东-佛山市-禅城区	4	1		2	5	1	1		4	4	4	3	3	4	3	3
1573	浙江-温州市-瑞安市	5	1	46	4	5	2	3	10	4	4	4	4	4	4	4	4
1574	湖南-长沙市-天心区	2	2	23	4	1	1	1	1	4	4	4	4	3	4	4	4
1575	北京-北京市-海淀区	1	2	25	5	6	1	4		4	4	4	3	3	4	4	4
1576	江苏-南京市-栖霞区	2	1	27	5	3	1	1	1	4	4	3	3	3	4	3	4
1577	湖南-长沙市-岳麓区	2	1	23	4	5	2	2	2	3	3	3	3	2	4	4	2
1578		2	1	23	1	6	1	1	2	4	4	4	4	3	4	2	4
1579	四川-成都市-武侯区	2	2	22	4	5	1	2	5	4	4	3	3	3	4	4	4
1580	广东-深圳市-宝安区	6	2		3	6	1	1		4	4	4	4	4	4	4	4
1581	北京-北京市-中关村科技园区	6	2	108	5	6	1	3		4	1	1	1	1	4	4	1
1582	湖南-长沙市-天心区	2	1	21	4	6	1	1	2.5	4	4	3	3	3	4	4	4
1583	湖南-长沙市-雨花区	2	2	20	4	5	1	2		4	4	3	2	3	4	4	4
1584	广东-广州市-越秀区	2	2	36	4	6	2	4	0.5	4	4	3	3	3	4	4	4
1585	湖南-长沙市-岳麓区	2	1	27	5	6	2	1	0.5	4	4	3	2	3	4	4	4
1586	湖南-长沙市-芙蓉区	2	2		4	5	1	1		4	4	4	3	3	4	3	4
1587	湖南-湘西土家族苗族自治州-花垣县	6	1	23	4	4	3	2	1	4	4	4	3	2	4	3	4
1588	湖南-长沙市-岳麓区	2	2	19	4	6	2	4	2	4	3	3	3	3	4	3	3
1589	安徽-合肥市-包河区	2	1	19	4	3	2	2	2	4	4	4	4	1	4	3	4
1590	上海-上海市-青浦区	6	2	23	5	5	2	1	1	4	4	4	4	3	4	3	4
1591	天津-天津市-西青区	1	2	21	4	3	3	2	1	4	4	3	2	2	2	1	3
1592	北京-北京市-海淀区	1	2	26	4	5	1	1	5	4	3	3	4	3	4	2	3
1593	湖南-长沙市-岳麓区	2	2	21	4	5	1	1		4	4	3	3	3	4	3	3
1594	浙江-杭州市-下城区	2	2	35	5	1	1	1		4	4	3	4	3	4	3	4
1595	甘肃-金昌市-金川区	4	1	22	4	4	2	2		4	4	4	1	1	4	4	4
1596	云南-昆明市-五华区	2	2	46	5	5	2	3	2	4	4	3	4	1	4	4	4
1597	广东-东莞市-虎门镇	4	2	29	5	1	1	1		4	3	3	2	2	4	3	4
1598	上海-上海市-青浦区	1	1	99	5	5	2	4	1	4	4	4	4	4	4	3	4
1599	广东-江门市-蓬江区	4	2	47	4	4	2	3	1	4	4	4	4	4	4	4	4
1600	北京-北京市-海淀区	2	2	24	5	3	1	1	20	4	4	4	4	4	4	4	4
1601	北京-北京市-海淀区	1	2	26	4	5	1	1	2	4	4	3	3	4	4	4	4
1602	北京-北京市-海淀区	1	2	22	4	5	2	1	0.5	4	3	3	4	4	4	3	4
1603	湖南-长沙市-岳麓区	2	1	21	4	1	1	1	3	4	3	4	3	3	4	4	4
1604	云南-保山市-龙陵县	6	1	30	1	5	2	3	31	1	4	4	4	4	3	3	3
1605		1	2	30	5	6	1	1		4	4	4	4	4	4	4	4
1606	河南-郑州市-中原区	2	2	45	2	1	2	2		3	4	4	3	2	4	4	4
1607	北京-北京市-西城区	1	1		5	5	1	1	2	4	4	3	4	3	4	4	4
1608	湖南-长沙市-岳麓区	2	2	21	4	6	2	2	1	4	4	3	3	3	4	4	4
1609	上海-上海市-青浦区	1	2	23	5	5	1	2	0.5	4	4	3	3	3	4	4	4
1610	河北-石家庄市-裕华区	2	2	43	5	4	1	1	1	4	1	4	4	4	4	4	4
1611	湖南-长沙市-开福区	2	2	27	4	5	1	1	2	4	4	3	3	3	4	3	3
1612	广东-佛山市-禅城区	4	1		5	1	1	1	2	4	4	3	4	2	4	4	4
1613	湖北-武汉市-洪山区	2	2	24	5	3	1	1	2	4	4	4	3	2	4	4	4
1614	湖南-长沙市-天心区	2	2	22	4	6	1	4		4	4	3	3	3	4	4	4
1615	山东-烟台市-开发区	4	2	18	4	2	1	2	1	4	4	4	4	4	4	4	4
1616	湖南-长沙市-岳麓区	2	1	23	4	5	2	2	1	4	4	4	3	4	4	3	4
1617	湖南-长沙市-雨花区	2	1	27	5	5	2	2	1	4	4	3	3	2	4	3	3
1618	湖北-武汉市-洪山区	2	2	23	5	3	1	1		4	3	3	3	3	4	3	4
1619	湖南-长沙市-岳麓区	2	1	20	4	5	2	2	1	4	4	4	3	2	4	4	4
1620	上海-上海市-闵行区	1	1	22	4	2	1	2	0.1	4	4	3	4	2	4	3	4
1621	湖南-长沙市-岳麓区	2	2	28	5	4	2	3	0	4	4	4	4	4	4	4	4
1622	湖南-长沙市-长沙县	5	1	35	2	1	1	1	30	4	3	3	2	3	3	4	4
1623	湖南-长沙市-天心区	2	2	24	5	1	1	1		4	4	3	3	3	4	4	3
1624	湖南-长沙市-岳麓区	2	1	21	3	5	1	4	1	4	3	3	3	3	4	3	3
1625	湖南-长沙市-长沙县	2	2	30	4	6	3	2	1	4	4	4	3	3	4	4	4
1626	北京-北京市-东城区	1	2		5	6	1	2		4	4	3	4	1	4	4	4
1627	山西-太原市-小店区	2	2	21	4	1	1	1	0.5	4	4	3	4	3	4	3	4
1628	江西-南昌市-青山湖区	2	2	55	2	1	2	3	1	4	4	4	4	1	4	4	4
1629	湖南-永州市-冷水滩区	4	1	24	4	6	2	4	2	4	4	4	4	4	4	3	4
1630	江西-南昌市-青山湖区	2	1	52	2	6	1	3	3	4	4	4	4	2	4	4	4
1631	湖南-长沙市-岳麓区	2	1	24	5	6	1	4	5	4	4	3	3	2	4	3	4
1632	江苏-南京市-江宁区	2	2	25	4	3	1	2	4	4	4	4	4	4	4	4	4
1633	江西-南昌市-南昌县	5	2	38	1	1	1	1		4	3	3	2	1	3	4	3
1634	广东-广州市-番禺区	4	2	18	4	4	1	1	4	4	3	4	4	4	4	4	4
1635	湖南-长沙市-天心区	2	2	38	4	4	1	3		4	4	4	1	4	4	4	4
1636	山东-济南市-历下区	2	2	38	5	6	2	1	0.3	4	4	3	3	3	4	4	4
1637	贵州-贵阳市-云岩区	2	1	35	5	3	2	4	2	4	4	4	1	3	4	4	4
1638	河南-许昌市-禹州市	5	2	30	5	6	2	4		4	4	4	4	3	4	3	3
1639	湖南-长沙市-岳麓区	2	1	27	5	6	1	1	2	4	4	4	4	3	4	3	4
1640	湖南-长沙市-天心区	2	1	21	4	6	1	4	0	4	4	3	4	3	4	4	4
1641	湖南-长沙市-岳麓区	2	2	22	4	5	2	1	1	4	4	4	4	3	4	4	4
1642	陕西-西安市-雁塔区	2	1		4	5	2	2	1	4	4	3	3	3	4	4	3
1643	上海-上海市-松江区	1	2	19	4	4	2	2		4	4	4	4	4	4	4	4
1644	江西-南昌市-南昌县	6	2	40	1	1	1	1	5	1	3	4	4	4	3	4	4
1645	湖北-武汉市-洪山区	2	2	22	5	5	1	1	10	4	3	4	3	1	4	2	4
1646	湖南-长沙市-雨花区	2	2	23	4	5	1	1		4	4	3	3	3	4	4	4
1647		6	1	41	2	1	1	2		3	4	4	4	3	3	3	3
1648	广西-南宁市-西乡塘区	2	2	22	4	3	1	1		4	4	4	3	3	4	3	3
1649	湖南-长沙市-岳麓区	2	2		4	5	3	2		4	3	3	4	3	4	4	4
1650	宁夏-银川市-金凤区	2	2	25	4	6	2	3	3	4	4	3	4	1	4	3	3
1651		2	2	53	1	6	1	1		4	4	4	3	3	4	4	4
1652	湖南-长沙市-岳麓区	2	2		4	1	1	1	1	4	4	4	3	3	4	4	4
1653	江苏-无锡市-江阴市	5	1	24	5	2	2	2	2	3	4	4	4	3	4	3	3
1654	天津-天津市-南开区	1	1	28	5	1	1	1	3	4	4	3	4	4	4	3	4
1655	河南-郑州市-金水区	2	2	23	4	1	1	1	2.5	4	3	3	4	2	4	4	4
1656	广西-南宁市-西乡塘区	2	1	27	5	6	1	1	1	4	4	4	4	4	4	4	4
1657	山西-太原市-迎泽区	2	2	53	3	5	1	1	3	4	4	4	4	3	4	4	4
1658	江苏-南京市-鼓楼区	2	1	23	5	4	1	2	0.5	4	4	3	3	3	4	4	3
1659	湖南-长沙市-岳麓区	2	2	21	4	5	2	2	0.3	4	4	4	3	3	4	4	4
1660	江西-赣州市-章贡区	3	2	21	4	5	2	2		4	4	3	3	3	4	3	3
1661	上海-上海市-宝山区	1	1	23	4	5	1	1	8	4	3	3	4	3	4	3	4
1662	江西-南昌市-南昌县	6	2		1	2	3	3		2	2	2	2	2	2	2	2
1663	湖南-长沙市-开福区	2	2	25	4	6	3	4	1	4	4	4	3	3	4	4	4
1664		2	1	24	5	3	1	1		4	3	3	4	2	4	3	3
1665	河南-郑州市-管城回族区	2	2	22	4	2	1	1	3	4	4	3	3	2	4	2	4
1666	浙江-杭州市-西湖区	2	2		5	1	1	1	5	4	4	3	3	3	4	3	4
1667	湖南-长沙市-岳麓区	2	1	35	4	1	1	1		4	4	3	3	3	4	3	3
1668	陕西-西安市-雁塔区	2	1	25	4	4	1	1	1	4	4	4	3	3	4	4	4
1669	甘肃-兰州市-城关区	2	2	22	4	5	1	1	1	4	4	4	2	3	4	3	4
1670	江苏-无锡市-梁溪区	4	1	45	4	5	1	1	1	4	3	3	3	3	4	3	4
1671	江苏-无锡市-梁溪区	4	1	37	3	1	1	1		4	4	4	4	3	4	3	4
1672	江苏-无锡市-滨湖区	4	2	20	4	6	1	1	0.5	4	4	3	3	4	4	4	4
1673	江苏-无锡市-滨湖区	4	2	35	4	6	2	2	1	4	4	4	4	4	4	4	4
1674	湖南-长沙市-岳麓区	2	2	22	4	5	2	2	2	4	4	3	3	2	4	4	4
1675	江苏-无锡市-梁溪区	4	1	36	2	5	2	2	1	4	4	4	4	4	4	3	4
1676	江苏-无锡市-滨湖区	4	1	38	5	5	1	4		4	4	3	4	3	4	3	4
1677	湖南-长沙市-岳麓区	2	1	28	5	4	2	1		1	4	4	4	4	3	4	4
1678	湖南-长沙市-天心区	2	1	26	5	5	1	2		4	3	3	3	3	4	1	1
1679	湖南-长沙市-岳麓区	1	1		4	5	2	3		1	4	4	4	3	4	4	4
1680	湖南-长沙市-岳麓区	2	1	18	4	5	1	1		3	4	3	3	3	4	3	3
1681	江苏-无锡市-新吴区	4	2	38	3	1	1	1	1.5	4	4	3	3	3	4	4	4
1682	安徽-马鞍山市-雨山区	4	2	22	5	5	1	1	1	4	4	3	4	4	4	4	4
1683	上海-上海市-松江区	1	1		5	1	1	4	2	4	4	4	4	3	4	4	4
1684	山西-太原市-迎泽区	2	2	28	5	5	1	1	2	4	4	4	4	4	4	4	4
1685	湖南-湘潭市-雨湖区	4	2	39	5	3	2	2	1	4	4	4	3	3	4	4	4
1686	湖南-长沙市-岳麓区	2	1	51	5	1	2	2	1	4	4	4	4	4	4	4	4
1687	湖南-长沙市-岳麓区	2	2	20	4	5	2	3	5	4	4	4	3	3	4	3	3
1688	湖南-长沙市-岳麓区	2	2		4	5	1	1		4	4	4	4	4	4	2	3
1689	陕西-西安市-长安区	2	1		4	6	1	1		4	4	4	4	3	4	3	3
1690	湖南-长沙市-岳麓区	2	2	20	4	6	1	1	1	4	4	4	3	3	4	4	4
1691	江西-南昌市-青山湖区	2	2	23	4	5	2	1		4	4	4	3	2	4	4	4
1692	江西-南昌市-青山湖区	2	2	20	4	5	2	3	1	4	4	4	3	3	4	3	3
1693		4	2	46	2	1	3	2		4	4	4	4	4	4	4	4
1694	湖南-长沙市-岳麓区	2	1	22	4	5	2	1	2	4	3	3	3	2	4	4	3
1695	湖南-长沙市-岳麓区	2	2	21	4	5	2	2	1	4	4	4	3	1	4	4	4
1696	湖南-长沙市-岳麓区	2	2		4	5	1	1	1	4	4	4	3	2	4	4	4
1697		2	1	24	5	5	1	1		4	4	4	3	4	4	4	4
1698	湖南-长沙市-岳麓区	2	2	20	4	6	2	2		4	4	4	3	3	3	4	4
1699	湖南-长沙市-岳麓区	2	1	27	5	5	1	4	1	4	3	3	3	3	4	3	3
1700	广东-广州市-番禺区	2	1	40	5	1	2	3		4	3	4	4	1	3	3	4
1701	广东-深圳市-罗湖区	5	2	28	3	5	2	1		4	4	4	3	3	4	3	3
1702	广东-广州市-白云区	2	1	30	4	6	2	4		4	4	3	3	3	4	4	4
1703	北京-北京市-海淀区	1	2	31	4	5	2	2		4	4	4	4	3	4	4	4
1704	广东-广州市-越秀区	2	2	28	5	5	1	1	5	4	3	3	3	2	4	4	4
1705	广东-广州市-黄埔区	2	2	33	4	1	1	1	3	4	4	3	3	3	4	3	3
1706		2	2	29	4	5	3	4	0.05	4	4	4	3	3	4	4	4
1707	四川-成都市-成华区	2	1	31	4	1	2	4	1	4	3	3	4	1	4	3	4
1708	广东-韶关市-新丰县	5	1	40	3	1	2	2	1	4	4	4	4	4	4	4	4
1709	广东-韶关市-浈江区	4	2	28	4	6	3	2	1	4	4	4	4	1	4	4	4
1710	广东-阳江市-江城区	4	1	35	4	6	2	4	0	1	3	2	3	3	3	3	4
1711	广东-深圳市-宝安区	3	2	38	4	2	1	1		4	4	3	4	3	4	4	4
1712	广东-东莞市-东城区	4	1	37	4	5	1	4	0.5	4	4	3	2	1	4	2	4
1713		4	2	30	5	4	2	1	2	4	4	4	3	3	4	4	4
1714	广东-广州市-荔湾区	2	1	31	4	6	2	3	3	4	4	3	3	2	4	3	4
1715	内蒙古-包头市-白云鄂博矿区	5	2	80	5	5	2	3	168	4	1	1	1	1	4	4	1
1716	广东-韶关市-新丰县	5	2	28	3	6	3	2		4	4	4	4	4	4	4	4
1717		4	2	25	4	1	1	1		4	4	4	2	4	3	4	4
1718	广东-广州市-越秀区	2	2	30	5	5	1	1	0.5	4	3	4	3	3	4	4	4
1719	广东-广州市-花都区	2	2	29	4	5	2	1		4	4	3	4	3	4	4	4
1720	广东-广州市-天河区	2	2	34	5	6	3	2		4	4	3	3	2	4	3	4
1721	广东-韶关市-浈江区	4	2	27	4	5	1	3	12	4	4	4	4	3	4	4	4
1722	广东-韶关市-浈江区	4	1		4	6	2	2		4	4	3	2	2	4	2	2
1723	上海-上海市-徐汇区	1	2		5	2	1	1		4	3	4	4	3	4	3	4
1724	广东-韶关市-曲江区	4	2	31	4	5	2	3		4	4	4	4	4	4	4	4
1725	广东-广州市-越秀区	2	2	52	2	1	1	1		4	4	3	3	3	4	4	4
1726		2	2	26	4	1	1	1	30	4	3	3	3	3	4	3	4
1727	广东-广州市-天河区	2	2		4	1	1	1	1	4	4	3	4	3	4	4	4
1728		4	2	25	4	5	2	2	1	4	4	4	3	1	3	4	4
1729	广东-肇庆市-端州区	4	1	27	4	5	1	1	5	4	4	4	4	2	4	4	4
1730	广东-广州市-越秀区	2	1		3	6	1	4		4	4	3	4	3	4	3	3
1731	广东-韶关市-浈江区	4	2	30	4	1	1	1	3	4	4	4	4	1	4	4	4
1732	广东-佛山市-顺德区	4	1	45	4	6	3	1		4	4	4	4	2	4	3	4
1733		2	2	30	5	4	2	1	0.5	4	4	4	4	4	4	4	4
1734	湖南-郴州市-宜章县	6	1	40	1	1	1	3		1	4	4	4	4	4	4	4
1735	广东-广州市-天河区	2	2	24	4	5	2	4	1	4	4	4	3	3	4	4	4
1736	广东-阳江市-阳春市	5	2	32	5	6	2	4	1	4	3	3	3	3	4	4	4
1737	广东-阳江市-阳春市	5	1	26	4	5	2	2	0.3	4	4	3	3	3	4	3	4
1738	广东-佛山市-高明区	5	2	28	4	4	2	2	2	4	4	4	4	4	4	4	4
1739	广东-阳江市-阳春市	5	2	30	4	2	2	1	0.2	4	4	4	4	4	4	4	4
1740	广东-江门市-新会区	4	1	33	5	5	2	3	1	4	3	3	4	1	4	3	3
1741	广东-广州市-天河区	2	1	30	4	5	2	2		3	4	4	4	4	4	3	3
1742	广东-广州市-越秀区	2	1		5	5	2	3		4	4	4	4	4	4	4	4
1743	广东-阳江市-阳春市	4	1	31	4	2	3	2	1	4	4	4	4	3	4	3	3
1744	山西-大同市-南郊区	4	1	23	5	6	1	1	1	4	4	4	4	4	4	4	4
1745	广东-阳江市-阳春市	5	2	38	4	2	2	2	2	2	4	4	4	3	4	3	3
1746		4	1	28	4	1	1	1	8	4	4	4	4	4	4	4	4
1747	广东-阳江市-阳春市	5	2	30	4	4	2	4	0.5	4	4	4	4	3	4	3	3
1748	广东-阳江市-阳春市	5	1	24	4	6	2	1	5	4	3	2	2	2	4	2	3
1749	广东-阳江市-阳春市	5	1	28	4	5	2	3	2	2	4	4	4	4	4	4	4
1750	广东-阳江市-阳春市	5	1	30	1	5	2	2		4	4	3	4	3	3	2	3
1751	广东-阳江市-阳春市	6	2	27	2	6	3	2	1	4	4	4	3	3	3	3	4
1752	广东-佛山市-高明区	4	2	36	4	5	3	3		4	4	4	4	2	4	4	4
1753	广东-肇庆市-高要区	4	1	32	4	5	2	2	1	4	4	3	3	2	4	3	3
1754	广东-肇庆市-端州区	4	2		3	2	2	2		4	4	3	4	3	4	4	4
1755	湖南-常德市-武陵区	1	2	38	3	4	2	2	3	4	4	4	3	2	4	4	4
1756	广东-广州市-海珠区	2	2	30	4	3	3	2	0.5	4	4	4	4	3	4	4	4
1757	广东-阳江市-阳春市	5	2	30	4	5	2	3	1	4	1	1	3	4	4	4	4
1758	广东-阳江市-阳春市	5	2	28	2	5	2	2		4	4	4	4	4	3	4	4
1759	广东-阳江市-阳春市	5	2	38	4	1	1	1	3	1	4	4	4	4	4	4	4
1760	广东-湛江市-霞山区	4	2	30	3	5	2	3		1	4	4	3	3	3	3	4
1761	广东-阳江市-阳春市	4	2	33	3	5	3	2		4	4	4	4	4	3	3	4
1762	湖南-湘潭市-韶山市	5	1	33	4	3	2	3	4	3	3	3	4	3	1	1	4
1763	湖北-武汉市-武昌区	2	2	23	5	1	1	1	5	4	4	2	3	1	4	4	3
1764		5	1	37	4	1	2	2	2	4	4	3	3	3	4	3	3
1765	广东-广州市-番禺区	2	2	28	5	5	1	1	5	4	4	4	3	3	4	4	4
1766	广东-珠海市-横琴新区	4	2	28	4	6	1	3	1	4	4	4	4	1	4	3	4
1767	广东-深圳市-宝安区	3	2		3	5	2	2		4	4	4	3	3	4	4	4
1768	广东-广州市-白云区	2	2	19	3	5	2	2		4	4	4	4	3	4	4	4
1769	广东-珠海市-香洲区	4	1	30	4	5	3	2	2	4	4	4	4	4	4	1	4
1770	广东-广州市-越秀区	2	2	25	4	5	1	1	5	4	4	4	2	4	4	4	4
1771	广东-广州市-天河区	2	1	25	4	6	1	1	1.5	4	4	4	4	3	4	4	4
1772	广东-珠海市-香洲区	4	2	24	4	6	1	4	0.1	4	4	3	4	1	4	4	3
1773	广东-广州市-越秀区	2	2	28	4	1	1	1	5	4	4	3	3	3	4	4	4
1774	湖南-长沙市-开福区	2	2	24	4	6	2	2	1	4	4	4	4	4	4	4	4
1775	湖北-武汉市-洪山区	2	2	22	4	4	1	1	0.5	4	4	4	3	3	4	4	4
1776	湖北-武汉市-洪山区	2	2	21	4	6	1	4		4	4	4	4	3	4	3	4
1777	湖南-长沙市-天心区	2	2	24	4	6	2	2	1	4	4	4	4	3	4	4	4
1778	湖北-武汉市-洪山区	2	1	25	4	2	1	1	2	4	3	3	3	2	4	3	4
1779	湖北-武汉市-洪山区	2	1	18	4	3	1	1		4	4	4	4	4	4	4	4
1780	湖北-武汉市-洪山区	2	1	21	4	6	2	1		4	4	3	3	2	4	3	3
1781	湖北-武汉市-洪山区	2	2	21	4	5	1	1	2	4	4	4	4	4	4	4	4
1782	江苏-常州市-武进区	4	1	22	4	5	1	2	3	4	4	3	3	3	4	3	3
1783	湖北-武汉市-洪山区	2	2	21	4	5	2	3		4	4	3	4	2	4	3	3
1784	湖北-武汉市-洪山区	2	2		4	5	1	1		4	4	4	4	3	4	4	4
1785	湖北-武汉市-洪山区	2	2		4	4	2	3	1	4	4	4	4	3	4	4	3
1786	湖北-武汉市-洪山区	2	1	18	4	6	1	1	1.5	4	4	3	3	3	4	2	3
1787	广东-广州市-越秀区	2	2	31	4	3	2	4		4	4	4	4	3	4	4	4
1788	湖北-武汉市-洪山区	2	2	20	4	3	1	1	1	4	4	4	4	3	4	3	4
1789	湖北-武汉市-洪山区	2	2		4	5	1	1		4	4	4	4	4	4	3	4
1790	湖北-武汉市-洪山区	2	1	23	4	1	1	1	1	4	4	4	3	3	4	2	4
1791	湖北-武汉市-洪山区	2	2	20	4	5	1	1	1	4	4	4	4	1	4	2	2
1792	广东-广州市-天河区	4	1	25	3	1	1	1		3	3	3	3	3	3	1	1
1793	江西-南昌市-青云谱区	2	1	21	4	5	1	1	2	4	4	3	3	3	4	3	4
1794	湖北-武汉市-洪山区	2	2	21	4	5	2	1	5	4	4	4	3	3	4	3	3
1795	广东-广州市-番禺区	1	2	21	4	4	1	1	1	4	4	4	3	3	4	4	4
1796	云南-昆明市-呈贡区	2	2		4	5	2	2		3	4	3	3	3	4	3	4
1797	云南-昆明市-五华区	2	2	20	4	1	1	1		4	4	3	4	3	4	3	4
1798	广东-广州市-天河区	4	2	20	4	3	3	1	0	4	4	4	4	4	4	4	4
1799	广东-佛山市-南海区	2	2	21	4	1	1	1		4	4	4	4	1	4	2	4
1800		1	2	21	5	3	1	1	1	4	4	3	4	4	4	4	4
1801	湖北-武汉市-洪山区	2	2	21	4	1	2	1	0.5	4	3	3	3	3	4	3	4
1802	湖南-长沙市-岳麓区	2	2		4	5	1	1		4	4	4	4	3	4	3	3
1803	湖南-长沙市-雨花区	2	1	25	4	1	1	1		4	4	3	4	2	4	4	4
1804	北京-北京市-海淀区	1	2	22	4	5	2	1	1	4	3	3	4	4	4	3	4
1805	湖北-武汉市-洪山区	2	1	21	4	5	1	1	1	4	4	4	4	2	4	4	4
1806	湖南-长沙市-岳麓区	2	1	20	4	6	1	1		4	3	3	3	3	4	4	4
1807	湖北-武汉市-洪山区	2	1	21	4	1	2	1	4	4	4	3	4	3	4	4	4
1808	湖南-长沙市-岳麓区	2	2	22	4	1	1	1		4	4	3	4	3	4	4	4
1809	广东-佛山市-南海区	5	2	21	4	5	2	1	0.5	4	4	3	3	3	4	3	4
1810		2	1	22	4	5	1	1	3	4	4	3	4	4	4	4	3
1811	湖北-武汉市-洪山区	2	2	19	3	4	2	2	10	4	4	3	3	2	4	4	4
1812	湖北-武汉市-洪山区	2	1	18	3	6	3	4		1	4	4	4	4	4	4	4
1813	湖北-武汉市-洪山区	1	2	18	3	2	3	2		1	4	3	4	1	4	4	4
1814	湖南-长沙市-岳麓区	2	1		4	6	2	2		4	4	3	2	3	4	3	4
1815	上海-上海市-黄浦区	1	2	23	5	5	1	1		4	4	4	4	3	4	4	4
1816	湖北-武汉市-洪山区	2	2	18	3	3	2	2	1	4	3	4	4	3	4	3	3
1817	湖北-武汉市-洪山区	4	2	22	4	5	2	1	2	4	4	3	3	2	4	3	3
1818	湖南-长沙市-长沙县	2	2	23	4	6	2	1	2	4	4	4	4	1	4	4	3
1819	湖北-襄阳市-南漳县	5	1	18	3	2	2	3		3	4	4	4	3	3	3	4
1820	湖北-武汉市-武昌区	2	1	18	3	5	2	1	0.2	4	3	3	4	3	4	3	4
1821	湖北-荆州市-松滋市	5	2	18	2	4	2	2		4	4	4	4	4	4	4	4
1822	广东-广州市-黄埔区	2	1	34	5	6	2	2	1	4	4	3	3	3	4	4	4
1823	湖北-武汉市-洪山区	2	1	18	3	6	2	2		4	4	4	3	2	4	3	3
1824	湖北-武汉市-洪山区	1	1	16	3	5	2	2	7	4	4	4	4	4	4	4	4
1825	湖北-仙桃市	6	1	18	3	4	2	3	3	3	3	4	4	2	4	3	3
1826	广东-广州市-海珠区	2	1	21	4	6	1	4		4	4	4	3	2	4	3	3
1827	湖北-武汉市-洪山区	2	1	18	3	5	2	1	5	4	3	4	3	3	4	3	4
1828	浙江-绍兴市-柯桥区	4	2	21	4	2	2	2	2	4	4	4	3	3	4	3	4
1829	湖南-长沙市-芙蓉区	2	1	23	4	5	2	2		4	4	4	3	1	4	3	3
1830		3	1	19	5	5	2	3	3	1	4	4	4	2	4	4	4
1831	广东-深圳市-南山区	3	1	22	4	5	1	1	3	4	4	4	3	3	4	3	4
1832	湖北-武汉市-武昌区	2	1	22	4	5	1	2	0.5	4	2	3	2	2	4	2	2
1833	湖南-湘潭市-雨湖区	3	1	23	4	1	2	2		4	4	4	4	3	4	4	4
1834	湖北-荆州市-沙市区	4	1	19	3	4	2	1	2	4	4	4	4	4	4	4	4
1835	湖北-武汉市-洪山区	2	1	17	3	4	2	2	2	4	4	3	3	4	4	3	4
1836	湖北-武汉市-洪山区	2	1	22	4	6	1	4	1	4	4	4	4	3	4	4	4
1837	湖北-武汉市-洪山区	2	2	19	3	5	2	1	1	4	1	1	1	4	1	1	1
1838	湖南-长沙市-芙蓉区	2	2	30	4	5	1	1	2.5	4	3	3	3	2	4	4	4
1839	广西-南宁市-西乡塘区	2	1	46	5	6	1	1	15	4	4	4	3	3	4	3	3
1840	北京-北京市-东城区	1	1	40	5	5	1	1	1	4	4	3	3	3	4	3	4
1841	湖南-长沙市-岳麓区	2	1	22	4	5	1	1	3	4	4	3	4	3	4	3	4
1842	湖北-武汉市-洪山区	2	2	19	3	5	3	2		4	4	4	4	4	4	4	4
1843	天津-天津市-津南区	1	1		5	3	1	1	1	4	4	4	3	3	4	3	3
1844	湖北-武汉市-洪山区	2	2	23	4	5	1	1	3	4	4	4	4	4	4	3	4
1845	四川-成都市-武侯区	2	1	25	5	5	1	1	7	4	4	3	4	4	4	3	4
1846	湖北-武汉市-洪山区	2	2	21	4	5	2	2		4	4	4	4	4	4	4	3
1847	湖南-长沙市-芙蓉区	2	2	22	4	4	2	2	1	4	4	4	4	1	4	4	4
1848	湖南-长沙市-岳麓区	2	2	21	5	2	2	1	1	4	4	4	3	3	4	3	4
1849	广东-深圳市-南山区	3	1	40	4	4	2	2		4	4	4	4	3	4	4	4
1850	湖北-武汉市-江汉区	1	1	17	4	6	2	3	2	4	4	4	4	4	4	3	4
1851	湖南-常德市-武陵区	4	2	22	4	5	1	1		4	4	4	4	3	4	4	4
1852	福建-厦门市-思明区	3	1	35	2	5	2	1	3	4	4	4	4	4	4	2	2
1853	湖南-长沙市-岳麓区	2	1	21	4	1	1	1	3	2	3	2	3	2	3	2	2
1854	湖北-武汉市-洪山区	2	2	23	4	1	1	1		4	3	2	3	3	4	3	3
1855	辽宁-沈阳市-和平区	2	2	22	5	2	1	1	1	4	4	3	3	2	4	4	4
1856	湖南-长沙市-岳麓区	2	1	31	4	3	1	2	1	4	4	4	3	3	4	4	4
1857	北京-北京市-海淀区	1	2	25	5	1	1	1		4	4	3	3	3	4	4	4
1858	湖北-武汉市-洪山区	2	1	23	5	1	1	1		4	4	4	3	3	4	4	4
1859	湖北-武汉市-洪山区	2	2	22	5	6	1	4		4	3	3	3	3	4	4	4
1860	湖南-长沙市-芙蓉区	2	1	23	2	4	2	1	10	3	4	4	4	4	4	4	4
1861	广东-东莞市-长安镇	4	1	20	4	1	1	1	5	4	4	3	3	3	4	4	3
1862	广东-佛山市-南海区	1	1	50	4	6	1	1	6	4	3	1	4	1	4	3	1
1863	江苏-无锡市-新吴区	4	1	40	3	4	2	2	1	4	3	3	3	2	4	3	4
1864	北京-北京市-东城区	1	1	25	4	5	2	2	5	4	4	4	4	2	4	3	3
1865	广西-南宁市-西乡塘区	2	1	30	5	1	1	1	4	4	4	3	3	2	4	3	3
1866	湖北-武汉市-洪山区	2	2	21	4	4	1	1	1	4	4	4	4	3	4	3	4
1867	北京-北京市-海淀区	1	1	40	5	5	1	1	2	4	4	4	4	3	4	4	4
1868	河南-许昌市-长葛市	4	2	21	4	2	3	1		4	4	3	4	3	4	3	3
1869	陕西-安康市-白河县	5	1	20	4	4	1	1		4	4	3	4	3	4	4	4
1870	湖南-常德市-武陵区	4	2	43	3	5	2	3		1	4	4	4	1	4	4	4
1871	湖北-武汉市-洪山区	2	1	20	4	2	1	1		4	3	4	3	3	4	2	4
1872	浙江-杭州市-西湖区	2	2	23	4	1	1	1	1	4	4	3	3	3	4	3	3
1873	湖北-武汉市-洪山区	1	1	19	4	4	2	2	2	4	4	4	4	3	4	2	3
1874	湖北-武汉市-洪山区	2	1	20	4	3	1	1		4	4	4	3	3	4	4	4
1875	湖南-长沙市-开福区	2	1	30	4	5	1	2		4	4	3	4	3	4	2	3
1876	湖北-武汉市-洪山区	2	1	18	3	5	1	3	20	3	3	3	3	3	4	4	4
1877		6	2	18	3	5	2	1	3	1	2	3	3	1	2	3	3
1878	福建-厦门市-湖里区	4	2	22	4	6	2	2	3	4	4	4	4	3	4	4	4
1879	上海-上海市-虹口区	1	1	40	4	1	1	1	2	4	3	3	3	3	4	3	4
1880	湖南-益阳市-赫山区	4	1	39	4	1	1	1	5	2	4	4	4	3	4	4	4
1881	福建-漳州市-芗城区	4	2	24	3	6	1	3		4	4	3	4	1	4	3	4
1882	广东-广州市-海珠区	2	2	34	5	1	1	1	1	4	4	4	4	3	4	4	4
1883	湖南-长沙市-岳麓区	2	2	21	4	5	2	1		4	3	4	3	3	3	3	3
1884	福建-漳州市-龙海市	6	1	25	3	4	2	2		4	4	4	4	3	4	3	4
1885	上海-上海市-闵行区	1	2	20	4	5	1	1	1	4	4	4	4	3	4	4	4
1886	北京-北京市-东城区	1	1	26	5	1	2	2	2	4	4	4	3	3	3	3	3
1887	新疆-乌鲁木齐市-天山区	2	1	22	4	5	1	1	1	4	4	4	4	4	3	2	1
1888	湖南-长沙市-雨花区	2	1	35	3	6	2	2	1	4	4	3	3	3	4	4	4
1889		4	1	40	4	6	3	3		4	3	3	3	3	4	4	4
1890	湖南-长沙市-望城区	5	1	28	5	5	2	2	10	4	4	4	3	3	3	4	4
1891	湖南-长沙市-岳麓区	2	2	21	4	5	1	1	2	4	4	4	3	3	4	4	3
1892	湖南-长沙市-岳麓区	2	1		4	5	1	1		4	4	4	4	3	4	4	4
1893	湖南-益阳市-赫山区	4	1	42	2	3	2	2		1	4	3	3	3	4	3	4
1894		2	1	23	5	6	2	1	1	4	4	4	4	3	4	3	4
1895	江西-南昌市-青云谱区	2	2	19	3	6	1	4		4	4	3	3	3	4	3	4
1896	湖北-武汉市-洪山区	2	2	19	4	5	2	2		4	4	4	4	3	4	4	4
1897	北京-北京市-海淀区	1	2	25	4	6	2	1		4	4	3	3	1	4	4	4
1898		2	1	29	5	5	1	1	1	4	4	2	4	2	4	3	4
1899	湖北-武汉市-洪山区	2	1	18	3	5	2	2	1	4	4	4	3	3	4	3	4
1900	湖南-长沙市-岳麓区	2	1	22	4	6	2	2	0.0003	4	4	4	4	4	4	4	4
1901	河北-石家庄市-长安区	2	2	24	5	6	1	1	7	4	4	4	4	4	4	4	4
1902	湖南-长沙市-天心区	2	1	26	5	5	1	1		4	3	4	3	2	4	4	4
1903	湖北-武汉市-洪山区	2	2	21	4	1	1	1	0.5	4	4	3	4	3	4	3	4
1904	湖北-武汉市-汉南区	2	1	33	4	1	1	1	1	4	3	3	3	2	4	3	3
1905	湖南-长沙市-天心区	2	2	35	3	5	1	1		4	4	3	3	3	4	4	4
1906	广东-深圳市-南山区	3	2	18	1	5	2	1	1	4	4	4	4	1	4	4	4
1907	广西-桂林市-雁山区	4	2	26	5	1	1	1		4	4	3	3	3	4	4	4
1908	北京-北京市-东城区	1	1	19	4	4	2	2		2	2	2	2	2	2	2	2
1909	湖南-长沙市-岳麓区	1	2	19	4	3	2	1		4	4	4	4	4	4	3	3
1910	广东-深圳市-龙岗区	3	1	24	4	5	2	1	3	4	3	3	3	3	4	3	3
1911	安徽-安庆市-桐城市	5	1	25	4	2	1	1	6	4	3	3	2	2	4	3	4
1912	湖南-长沙市-岳麓区	2	2		4	1	1	1		4	3	3	4	2	4	4	4
1913	湖南-长沙市-岳麓区	2	2	19	4	6	2	4	1	4	4	3	4	4	4	4	4
1914	广东-深圳市-光明新区	6	2	33	2	1	1	1	3	4	4	4	4	4	4	4	4
1915	广东-深圳市-光明新区	6	2	32	2	1	1	1	3	4	4	3	2	3	4	4	4
1916	青海-海东市-循化撒拉族自治县	5	2	22	4	6	2	1		4	4	3	3	3	4	3	3
1917	湖南-长沙市-芙蓉区	2	1	30	5	1	1	3	0.5	4	4	4	4	4	4	4	4
1918	湖南-益阳市-资阳区	4	1	43	3	1	1	1	1	3	4	4	4	4	4	4	4
1919	湖南-长沙市-岳麓区	1	2	20	4	3	1	1	1	4	4	4	4	4	4	4	4
1920	浙江-宁波市-海曙区	3	1	23	4	1	1	1	5	4	4	3	3	3	4	2	3
1921		1	1	31	4	1	1	1	1	4	4	3	3	3	4	4	4
1922	湖南-长沙市-开福区	2	1	30	4	6	1	4	1	4	3	3	2	3	4	4	4
1923	湖北-武汉市-洪山区	2	2	21	4	5	1	2		4	4	4	4	2	4	4	4
1924	广东-深圳市-龙华新区	3	2	52	3	1	1	1	1	4	4	4	3	2	4	4	4
1925	陕西-西安市-碑林区	2	2	29	5	5	2	1	1	4	4	3	4	3	4	3	4
1926	四川-成都市-郫县	2	1	23	5	2	1	1	4	4	4	4	4	3	4	3	4
1927	湖南-长沙市-岳麓区	2	1	19	4	1	1	1		4	4	4	2	4	4	3	4
1928	湖南-长沙市-岳麓区	2	2	21	4	6	2	4	1	4	4	4	4	3	4	4	4
1929	湖北-武汉市-洪山区	2	1	19	4	1	1	1	2	4	4	4	3	3	4	3	4
1930	湖北-武汉市-洪山区	2	1	22	4	5	1	1	24	4	4	3	3	2	4	2	2
1931	湖北-武汉市-洪山区	2	2	21	4	5	2	1	1	4	4	4	4	3	4	4	4
1932	湖北-襄阳市-樊城区	4	2	20	4	4	1	1	2	4	4	4	3	3	4	3	3
1933	湖北-武汉市-洪山区	2	2	20	4	2	3	1		4	4	4	3	2	4	3	4
1934	湖北-武汉市-洪山区	2	1	20	4	1	1	1	2	4	4	3	3	2	4	3	4
1935	河北-邢台市-沙河市	5	2	20	4	2	1	1	0.5	4	4	4	4	3	4	4	4
1936	湖南-长沙市-岳麓区	2	1	20	4	1	1	1	5	4	4	4	3	3	4	3	3
1937	湖南-长沙市-岳麓区	2	1	22	4	5	2	2	1	4	3	3	3	3	4	3	3
1938	湖南-长沙市-岳麓区	2	2	18	4	6	1	1	5	4	4	3	4	4	4	4	4
1939	湖北-武汉市-洪山区	2	2	20	4	1	2	1		4	4	4	4	4	4	4	4
1940	湖北-武汉市-洪山区	2	2	22	5	5	2	1	0.5	4	4	4	3	3	4	4	4
1941	北京-北京市-朝阳区	1	1	55	5	5	1	1	2	4	4	3	4	4	4	4	4
1942	湖南-长沙市-岳麓区	2	2	21	4	1	1	4	2	4	4	3	3	3	4	4	4
1943	湖南-长沙市-岳麓区	2	2	19	4	5	1	1	8	4	4	4	2	3	4	4	4
1944	湖北-武汉市-洪山区	2	2	19	4	2	1	1		4	4	4	4	4	4	4	4
1945	甘肃-兰州市-城关区	2	2		5	2	1	1		4	3	3	3	3	4	4	4
1946	江苏-南通市-通州区	4	2	22	5	5	2	2	1	4	4	3	4	3	4	3	3
1947	湖北-武汉市-洪山区	2	2	23	5	4	2	2		4	4	3	3	3	4	4	4
1948	甘肃-兰州市-城关区	2	2		5	5	1	2		4	4	4	4	4	4	4	4
1949	甘肃-兰州市-城关区	2	2	23	5	4	2	2	0.5	4	4	4	3	3	4	4	4
1950	甘肃-兰州市-榆中县	2	1	22	4	5	2	1	2	4	3	3	2	3	4	3	3
1951	江苏-苏州市-吴中区	4	2	21	4	5	2	2	1	4	4	4	4	1	4	3	3
1952	陕西-西安市-碑林区	2	2	21	4	6	1	1	0.5	4	4	4	2	2	4	4	4
1953	湖南-长沙市-岳麓区	2	2	14	1	5	2	1		3	4	4	4	3	4	4	4
1954	陕西-西安市-碑林区	2	2	22	4	2	1	1	14	4	4	4	4	4	4	4	4
1955		2	1	27	5	1	1	1	1.5	4	4	4	4	3	4	4	3
1956	天津-天津市-河北区	1	2	38	5	4	1	1	1	4	3	3	4	2	4	4	4
1957	浙江-台州市-黄岩区	4	1	62	4	3	3	4	0.5	4	4	3	4	3	4	4	4
1958	广东-梅州市-梅江区	4	1	28	3	6	3	3	2	4	4	3	3	2	4	3	4
1959	浙江-杭州市-西湖区	2	1		5	4	1	1		4	4	3	4	3	4	3	4
1960	浙江-杭州市-西湖区	2	1	23	5	5	2	2	1	4	4	4	4	3	4	4	4

## Sheet: Variable description
Variable	Description	Option_1	Option_2	Option_3	Option_4	Option_5	Option_6
Index	ID Number (No.)
Q1	Riding city and region	1 = Central municipality	2 = Provincial capital	3 = Deputy provincial city	4 = Prefecture city	5 = County	6 = Town
Q2	Type of riding area
Q3	Gender	1 = Male	2 = Female
Q4	Age
Q5	Level of education	1 = Junior high or lower	2 = Senior high	3 = Junior college graduate	4 = Undergraduate	5 = Postgraduate or higher
Q6	Typical riding time	1 = 7:30-8:30	2 = 9:30-10:30	3 = 11:30-12:30	4 = 15:00-16:00	5 = 17:00-18:00	6 = Other times
Q7	Type of typical riding days	1 = Weekday	2 = Weekend	3 = Holiday
Q8	Main riding purpose	1 = Commuting to work/school	2 = Entertainment	3 = Physical exercise	4 = Others
Q9	Riding hours per week
Q10_1	Frequency of wearing helmets	1 = Always	2 = Often	3 = Sometimes	4 = Never
Q10_2	Frequency of running red lights	1 = Always	2 = Often	3 = Sometimes	4 = Never
Q10_3	Frequency of cycling against the traffic flow	1 = Always	2 = Often	3 = Sometimes	4 = Never
Q10_4	Frequency of riding in a motor vehicle lane	1 = Always	2 = Often	3 = Sometimes	4 = Never
Q10_5	Frequency of riding in a pedestrian lane	1 = Always	2 = Often	3 = Sometimes	4 = Never
Q10_6	Frequency of carrying passengers	1 = Always	2 = Often	3 = Sometimes	4 = Never
Q10_7	Frequency of using a cell phone while riding	1 = Always	2 = Often	3 = Sometimes	4 = Never
Q10_8	Frequency of eating while riding	1 = Always	2 = Often	3 = Sometimes	4 = Never
